# Supplementary material for: 1-O-Benzyl-2,3-O-iso­propyl­idene-6-O-tosyl-α-l-sorbo­furan­ose
Source: Acta Crystallogr Sect E Struct Rep Online. 2013 Jun 12;69(Pt 7):o1069–70. doi: 10.1107/S1600536813015638 (PMC3772494; doi:10.1107/S1600536813015638)
Supplement: Supplementary file 1 [file e-69-o1069-sup1.cif]

##############################################################################
#                                                                            #
# This CIF contains the data in a paper accepted for publication in          #
# Acta Crystallographica Section E. It conforms to the requirements of       #
# Notes for Authors for Acta Crystallographica Section E, and has been       #
# peer reviewed under the auspices of the IUCr Commission on Journals.       #
#                                                                            #
# Full details of the Crystallographic Information File format               #
# are given in the paper "The Crystallographic Information File (CIF):       #
# a New Standard Archive File for Crystallography" by S. R. Hall, F. H.      #
# Allen and I. D. Brown [Acta Cryst. (1991), A47, 655-685].                  #
#                                                                            #
# The current version of the core CIF dictionary is obtainable from          #
# ftp://ftp.iucr.org/pub/cif_core.dic.                                       #
#                                                                            #
# Software is freely available for graphical display of the structure(s)     #
# in this CIF. For information consult the CIF software page                 #
# http://www.iucr.org/resources/cif/software.                                #
#                                                                            #
# This file may be used for bona fide research purposes within the           #
# scientific community so long as proper attribution is given to the journal # 
# article from which it was obtained.                                        #
#                                                                            #
##############################################################################
data_I
_audit_creation_method     SHELXL-97
_chemical_name_systematic
;\
{(3a<i>S</i>,5<i>S</i>,6<i>R</i>,6a<i>S</i>)-3a-[(Benzyloxy)methyl]-6-\
hydroxy-2,2-dimethyltetrahydrofuro[2,3-<i>d</i>][1,3]dioxol-5-yl}methyl
4-methylbenzenesulfonate
;
_chemical_name_common
;\
1-<i>O</i>-Benzyl-2,3-<i>O</i>-isopropylidene-6-<i>O</i>-tosyl-\a-L-\
sorbofuranose
;
_chemical_formula_moiety     'C23 H28 O8 S'
_chemical_formula_sum     'C23 H28 O8 S'
_chemical_formula_iupac     'C23 H28 O8 S'
_chemical_formula_weight     464.51
_chemical_melting_point     ?
_symmetry_cell_setting     monoclinic
_symmetry_space_group_name_H-M     'C 2'
_symmetry_space_group_name_Hall     'C 2y'
loop_
    _symmetry_equiv_pos_as_xyz
    'x, y, z'
    '-x, y, -z'
    'x+1/2, y+1/2, z'
    '-x+1/2, y+1/2, -z'
_cell_length_a     22.6192(3)
_cell_length_b     5.56490(10)
_cell_length_c     19.0631(3)
_cell_angle_alpha     90.00
_cell_angle_beta     104.696(2)
_cell_angle_gamma     90.00
_cell_volume     2321.04(6)
_cell_formula_units_Z     4
_cell_measurement_reflns_used     13737
_cell_measurement_theta_min     4.0377
_cell_measurement_theta_max     76.2105
_cell_measurement_temperature     150(2)
_exptl_crystal_description     blade
_exptl_crystal_colour     colourless
_exptl_crystal_size_max     0.291
_exptl_crystal_size_mid     0.058
_exptl_crystal_size_min     0.021
_exptl_crystal_density_diffrn     1.329
_exptl_crystal_density_meas     ?
_exptl_crystal_density_method     'not measured'
_exptl_crystal_F_000     984
_exptl_absorpt_coefficient_mu     1.635
_exptl_absorpt_correction_type     multi-scan
_exptl_absorpt_process_details
;
(CrysAlis PRO; Agilent, 2011)
;
_exptl_absorpt_correction_T_min     0.628
_exptl_absorpt_correction_T_max     1.000
_exptl_special_details
;
Analysis: [\a]~D~^26^ 0.20\% (<i>c</i> 0.2 in CHCl~3~); IR (KBr, cm^-1^):
 3594-3205 (<i>br</i>, OH), 3095, 3046 (w, ArC-H),
2984, 2950, 2925, 2864 (st, alkyl C-H), 1369, 1178 (<i>s</i>, S=O); ^1^H NMR
(CDCl~3~, 400 MHz, p.p.m.): 1.27, 1.46 [2 x 3H, 2 x <i>s</i>, C(CH~3~)~2~],
2.43 [3H, <i>s</i>, TsCH~3~], 3.49 [1H, <i>d</i>, J~H3,H4~ = 11.8 Hz, H3],
3.57 [1H, <i>d</i>, J~H1,H1'~ = 10.1 Hz, H1], 3.76 [1H, <i>d</i>, J~H1',H1~ =
10.0 Hz, H1'], 4.05 [1H, <i>dd</i>, J~H4,H3~ = 11.5 Hz, J~H4,H5~ = 2.5 Hz,
H4], 4.16 [1H, <i>dd</i>, J~H6,H5~ = 6.9 Hz, J~H6,H6'~ = 10.6 Hz, H6], 4.30
[1H, <i>dd</i>, J~H6',H5~ = 4.9, J~H6',H6~ = 10.6 Hz, H6'], 4.36 [1H,
<i>s</i>, OH], 4.40 [1H, <i>ddd</i>, J~H5,H4~ = 2.5 Hz, J~H5,H6'~ = 4.7 Hz,
J~H5,H6~ = 7.2 Hz, H5], 4.52 [1H, <i>d</i>,
J~CHA~<i>~HB~</i>~,C~<i>~HA~</i>~HB~ = 11.7 Hz, CH~A~<i>H~B~</i> (Bn)], 4.59
[1H, <i>d</i>, J~C~<i>~HA~</i>~HB,CHA~<i>~HB~</i> = 11.7 Hz, C<i>H~A~</i>H~B~
(Bn)], 7.22-7.26 [2H, <i>m</i>, 2 x ArHs (Bn-<i>o</i>)], 7.30-7.37 [5H,
<i>m</i>, 2 x ArHs (Ts) and 3 x ArHs (Bn-<i>m</i>,<i>p</i>)], 7.81 [2H, d,
ArHs (Ts)]; ^13^C NMR (CDCl~3~, 100 MHz, p.p.m.): 21.7 [CH~3~ (Ts)], 26.1,
27.2 [2 x CH~3~], 68.1 [C6], 71.3 [C1], 74.2 [CH~2~(Bn)], 74.4 [C4], 79.8
[C5], 86.4 [C3], 112.8 [C2], 112.9 [Cq acetonide], 128.0 [2 x ArCs
(Bn-<i>o</i>)], 128.2 [2 x ArCs (Ts)], 128.5 [1 x ArC (Bn-<i>p</i>)], 128.8,
129.9 [2 x ArCs (Bn-<i>m</i>) and 2 x ArCs (Ts)], 133.0 [<i>Cq</i>-CH~3~],
136.5 [Cq (Bn)], 144.9 [Cq-S]; HRMS (ESI^+^): found 487.13977 [M+Na]^+^
C~23~H~28~NaO~8~S, requires 487.13971. M.p.: 377-378K
;
_diffrn_ambient_temperature     150(2)
_diffrn_radiation_type     'Cu K\a'
_diffrn_radiation_wavelength     1.5418
_diffrn_radiation_source     'SuperNova (Cu) X-ray Source'
_diffrn_radiation_monochromator     'mirror'
_diffrn_measurement_device_type
                                   'Agilent SuperNova (Dual, Cu at zero, Atlas)'
_diffrn_measurement_method     \w
_diffrn_detector_area_resol_mean     10.5861
_diffrn_reflns_number     24544
_diffrn_reflns_av_R_equivalents     0.0313
_diffrn_reflns_av_sigmaI/netI     0.0200
_diffrn_reflns_theta_min     4.04
_diffrn_reflns_theta_max     76.40
_diffrn_reflns_theta_full     76.40
_diffrn_measured_fraction_theta_max     0.999
_diffrn_measured_fraction_theta_full     0.999
_diffrn_reflns_limit_h_min     -28
_diffrn_reflns_limit_h_max     28
_diffrn_reflns_limit_k_min     -7
_diffrn_reflns_limit_k_max     6
_diffrn_reflns_limit_l_min     -24
_diffrn_reflns_limit_l_max     24
_refine_special_details
;
Refinement of <i>F</i>^2^ against ALL reflections. The weighted <i>R</i>-factor
<i>wR</i> and goodness of fit <i>S</i> are based on <i>F</i>^2^, conventional
<i>R</i>-factors <i>R</i> are based on <i>F</i>, with <i>F</i> set to zero for
negative <i>F</i>^2^. The threshold expression of <i>F</i>^2^ >
\s(<i>F</i>^2^) is used only for calculating <i>R</i>-factors(gt) <i>etc</i>.
and is not relevant to the choice of reflections for refinement.
<i>R</i>-factors based on <i>F</i>^2^ are statistically about twice as large
as those based on <i>F</i>, and <i>R</i>- factors based on ALL data will be
even larger.
;
_reflns_number_total     4672
_reflns_number_gt     4541
_reflns_threshold_expression     I>2\s(I)
_refine_ls_structure_factor_coef     Fsqd
_refine_ls_matrix_type     full
_refine_ls_R_factor_all     0.0447
_refine_ls_R_factor_gt     0.0437
_refine_ls_wR_factor_gt     0.1248
_refine_ls_wR_factor_ref     0.1268
_refine_ls_goodness_of_fit_ref     1.160
_refine_ls_restrained_S_all     1.160
_refine_ls_number_reflns     4672
_refine_ls_number_parameters     293
_refine_ls_number_restraints     1
_refine_ls_hydrogen_treatment     constr
_refine_ls_weighting_scheme     calc
_refine_ls_weighting_details
                    'calc w=1/[\s^2^(Fo^2^)+(0.1P)^2^] where P=(Fo^2^+2Fc^2^)/3'
_atom_sites_solution_hydrogens     geom
_atom_sites_solution_primary     direct
_atom_sites_solution_secondary     difmap
_refine_ls_shift/su_max     0.001
_refine_ls_shift/su_mean     0.000
_refine_diff_density_max     0.481
_refine_diff_density_min     -0.270
_refine_ls_extinction_method     none
_refine_ls_extinction_coef     ?
_refine_ls_abs_structure_details     'Flack (1983), 2165 Friedel pairs'
_refine_ls_abs_structure_Flack     0.000(15)
loop_
    _atom_type_symbol
    _atom_type_description
    _atom_type_scat_dispersion_real
    _atom_type_scat_dispersion_imag
    _atom_type_scat_source
    'C' 'C' 0.0181 0.0091
                         'International Tables Vol C Tables 4.2.6.8 and 6.1.1.4'
    'H' 'H' 0.0000 0.0000
                         'International Tables Vol C Tables 4.2.6.8 and 6.1.1.4'
    'O' 'O' 0.0492 0.0322
                         'International Tables Vol C Tables 4.2.6.8 and 6.1.1.4'
    'S' 'S' 0.3331 0.5567
                         'International Tables Vol C Tables 4.2.6.8 and 6.1.1.4'
_computing_data_collection
;
CrysAlis PRO (Agilent, 2011)
;
_computing_cell_refinement
;
CrysAlis PRO (Agilent, 2011)
;
_computing_data_reduction
;
CrysAlis PRO (Agilent, 2011)
;
_computing_structure_solution     'SIR97 (Altomare <i>et al.</i>, 1999)'
_computing_structure_refinement     'SHELXL97 (Sheldrick, 2008)'
_computing_molecular_graphics
;
XTAL3.6 (Hall <i>et al.</i>, 1999), ORTEPII (Johnson, 1976),
<i>SHELXLE</i>
(H\"ubschle
<i>et al.</i>, 2011), Mercury (Macrae <i>et al.</i>, 2006)
and  WinGX (Farrugia, 2012)
;
_computing_publication_material     'publCIF (Westrip, (2010)'
loop_
    _atom_site_type_symbol
    _atom_site_label
    _atom_site_fract_x
    _atom_site_fract_y
    _atom_site_fract_z
    _atom_site_U_iso_or_equiv
    _atom_site_adp_type
    _atom_site_calc_flag
    _atom_site_refinement_flags
    _atom_site_occupancy
    _atom_site_symmetry_multiplicity
    _atom_site_disorder_assembly
    _atom_site_disorder_group
    S S1 0.404262(19) 0.50470(8) 0.48560(2) 0.02722(14) Uani d . 1 1 . .
    O O1 0.44717(7) 0.4027(3) 0.17231(8) 0.0355(3) Uani d . 1 1 . .
    O O1' 0.34123(8) 0.1296(4) 0.09744(8) 0.0438(4) Uani d . 1 1 . .
    O O2 0.50981(6) 0.0816(3) 0.21233(8) 0.0313(3) Uani d . 1 1 . .
    O O3 0.39754(6) -0.1689(3) 0.29897(8) 0.0316(3) Uani d . 1 1 . .
    H H3O 0.4000 -0.3170 0.2916 0.047 Uiso calc R 1 1 . .
    O O4 0.41584(6) 0.3389(2) 0.27843(7) 0.0279(3) Uani d . 1 1 . .
    O O5 0.43901(6) 0.4404(3) 0.42627(7) 0.0289(3) Uani d . 1 1 . .
    O O6 0.41714(7) 0.7530(3) 0.50128(8) 0.0354(3) Uani d . 1 1 . .
    O O7 0.41841(7) 0.3306(3) 0.54278(7) 0.0345(3) Uani d . 1 1 . .
    C C1 0.41496(8) 0.2518(4) 0.20750(9) 0.0269(4) Uani d . 1 1 . .
    C C1' 0.34827(9) 0.2402(5) 0.16634(11) 0.0383(5) Uani d . 1 1 . .
    H H1'A 0.3252 0.1477 0.1949 0.046 Uiso calc R 1 1 . .
    H H1'B 0.3312 0.4048 0.1596 0.046 Uiso calc R 1 1 . .
    C C2 0.45054(8) 0.0140(4) 0.21843(9) 0.0259(3) Uani d . 1 1 . .
    H H2 0.4311 -0.1123 0.1826 0.031 Uiso calc R 1 1 . .
    C C3 0.45313(8) -0.0559(4) 0.29689(10) 0.0270(4) Uani d . 1 1 . .
    H H3 0.4895 -0.1575 0.3191 0.032 Uiso calc R 1 1 . .
    C C4 0.45641(8) 0.1905(3) 0.33235(9) 0.0254(4) Uani d . 1 1 . .
    H H4 0.4991 0.2542 0.3426 0.030 Uiso calc R 1 1 . .
    C C5 0.43459(9) 0.1918(4) 0.40058(10) 0.0302(4) Uani d . 1 1 . .
    H H5A 0.3918 0.1348 0.3904 0.036 Uiso calc R 1 1 . .
    H H5B 0.4605 0.0855 0.4376 0.036 Uiso calc R 1 1 . .
    C C6 0.32399(13) 0.2890(5) 0.03842(12) 0.0436(5) Uani d . 1 1 . .
    H H6A 0.3540 0.4216 0.0443 0.052 Uiso calc R 1 1 . .
    H H6B 0.2835 0.3594 0.0370 0.052 Uiso calc R 1 1 . .
    C C7 0.32113(10) 0.1574(5) -0.03123(11) 0.0365(5) Uani d . 1 1 . .
    C C8 0.28553(11) 0.2509(6) -0.09630(12) 0.0459(6) Uani d . 1 1 . .
    H H8 0.2630 0.3950 -0.0961 0.055 Uiso calc R 1 1 . .
    C C9 0.28292(15) 0.1343(7) -0.16111(13) 0.0602(9) Uani d . 1 1 . .
    H H9 0.2589 0.1997 -0.2052 0.072 Uiso calc R 1 1 . .
    C C10 0.31489(15) -0.0766(7) -0.16223(15) 0.0611(9) Uani d . 1 1 . .
    H H10 0.3129 -0.1558 -0.2069 0.073 Uiso calc R 1 1 . .
    C C11 0.34979(14) -0.1721(6) -0.09822(17) 0.0563(7) Uani d . 1 1 . .
    H H11 0.3716 -0.3177 -0.0987 0.068 Uiso calc R 1 1 . .
    C C12 0.35291(11) -0.0536(5) -0.03250(13) 0.0428(5) Uani d . 1 1 . .
    H H12 0.3771 -0.1190 0.0115 0.051 Uiso calc R 1 1 . .
    C C13 0.50589(9) 0.3003(4) 0.17266(11) 0.0313(4) Uani d . 1 1 . .
    C C14 0.50694(13) 0.2538(6) 0.09465(13) 0.0496(6) Uani d . 1 1 . .
    H H14A 0.4735 0.1446 0.0721 0.074 Uiso calc R 1 1 . .
    H H14B 0.5461 0.1807 0.0934 0.074 Uiso calc R 1 1 . .
    H H14C 0.5019 0.4060 0.0679 0.074 Uiso calc R 1 1 . .
    C C15 0.55631(12) 0.4642(5) 0.21200(15) 0.0481(6) Uani d . 1 1 . .
    H H15A 0.5959 0.3946 0.2112 0.072 Uiso calc R 1 1 . .
    H H15B 0.5541 0.4834 0.2624 0.072 Uiso calc R 1 1 . .
    H H15C 0.5518 0.6215 0.1881 0.072 Uiso calc R 1 1 . .
    C C16 0.32657(8) 0.4727(4) 0.44051(9) 0.0281(4) Uani d . 1 1 . .
    C C17 0.29721(10) 0.6518(4) 0.39353(11) 0.0324(4) Uani d . 1 1 . .
    H H17 0.3195 0.7858 0.3828 0.039 Uiso calc R 1 1 . .
    C C18 0.23503(10) 0.6319(5) 0.36260(11) 0.0355(4) Uani d . 1 1 . .
    H H18 0.2147 0.7545 0.3308 0.043 Uiso calc R 1 1 . .
    C C19 0.20172(9) 0.4365(4) 0.37695(10) 0.0329(4) Uani d . 1 1 . .
    C C20 0.23236(10) 0.2542(4) 0.42171(11) 0.0332(4) Uani d . 1 1 . .
    H H20 0.2105 0.1161 0.4302 0.040 Uiso calc R 1 1 . .
    C C21 0.29487(9) 0.2718(4) 0.45432(10) 0.0307(4) Uani d . 1 1 . .
    H H21 0.3154 0.1482 0.4855 0.037 Uiso calc R 1 1 . .
    C C22 0.13348(10) 0.4233(6) 0.34609(13) 0.0456(6) Uani d . 1 1 . .
    H H22A 0.1234 0.4671 0.2946 0.068 Uiso calc R 1 1 . .
    H H22B 0.1133 0.5349 0.3723 0.068 Uiso calc R 1 1 . .
    H H22C 0.1194 0.2593 0.3513 0.068 Uiso calc R 1 1 . .
loop_
    _atom_site_aniso_label
    _atom_site_aniso_U_11
    _atom_site_aniso_U_22
    _atom_site_aniso_U_33
    _atom_site_aniso_U_12
    _atom_site_aniso_U_13
    _atom_site_aniso_U_23
    S1 0.0334(2) 0.0263(3) 0.0226(2) -0.00197(16) 0.00836(15) -0.00147(16)
    O1 0.0404(7) 0.0297(8) 0.0412(7) 0.0075(6) 0.0190(6) 0.0082(6)
    O1' 0.0522(9) 0.0409(10) 0.0313(7) 0.0102(7) -0.0020(6) -0.0056(7)
    O2 0.0278(6) 0.0284(8) 0.0400(7) 0.0039(5) 0.0129(5) 0.0037(6)
    O3 0.0356(7) 0.0208(7) 0.0417(7) -0.0025(5) 0.0161(6) -0.0016(5)
    O4 0.0374(7) 0.0213(7) 0.0243(6) 0.0056(5) 0.0067(5) -0.0019(5)
    O5 0.0347(6) 0.0267(8) 0.0275(6) -0.0050(5) 0.0121(5) -0.0029(5)
    O6 0.0441(7) 0.0297(8) 0.0337(6) -0.0060(6) 0.0123(6) -0.0082(6)
    O7 0.0395(7) 0.0384(9) 0.0246(6) -0.0005(6) 0.0061(5) 0.0043(6)
    C1 0.0299(8) 0.0266(10) 0.0246(8) 0.0038(7) 0.0075(7) -0.0011(7)
    C1' 0.0326(9) 0.0459(13) 0.0328(9) 0.0097(9) 0.0017(8) -0.0080(9)
    C2 0.0265(7) 0.0232(9) 0.0287(8) 0.0022(7) 0.0083(6) -0.0027(7)
    C3 0.0288(8) 0.0225(10) 0.0305(8) 0.0028(7) 0.0090(6) 0.0013(7)
    C4 0.0292(8) 0.0217(9) 0.0249(8) 0.0005(7) 0.0059(6) -0.0003(7)
    C5 0.0380(9) 0.0256(10) 0.0291(8) -0.0023(7) 0.0125(7) -0.0020(7)
    C6 0.0591(13) 0.0344(13) 0.0342(10) 0.0076(11) 0.0061(9) 0.0002(9)
    C7 0.0381(10) 0.0383(12) 0.0337(10) -0.0063(9) 0.0102(8) -0.0017(9)
    C8 0.0475(12) 0.0535(16) 0.0346(10) -0.0093(11) 0.0065(9) 0.0032(10)
    C9 0.0682(17) 0.081(2) 0.0319(11) -0.0281(17) 0.0130(11) -0.0017(13)
    C10 0.0691(17) 0.079(2) 0.0430(12) -0.0328(17) 0.0275(12) -0.0210(14)
    C11 0.0620(15) 0.0521(16) 0.0651(16) -0.0171(13) 0.0350(13) -0.0228(14)
    C12 0.0424(11) 0.0429(15) 0.0447(11) -0.0075(10) 0.0143(9) -0.0080(10)
    C13 0.0350(9) 0.0299(11) 0.0327(9) 0.0028(8) 0.0153(7) 0.0020(8)
    C14 0.0604(14) 0.0579(17) 0.0359(11) 0.0145(13) 0.0223(10) 0.0010(11)
    C15 0.0476(12) 0.0399(15) 0.0595(14) -0.0129(10) 0.0182(10) -0.0004(11)
    C16 0.0327(8) 0.0286(11) 0.0247(7) 0.0014(7) 0.0105(6) -0.0002(7)
    C17 0.0405(10) 0.0279(11) 0.0305(8) -0.0002(8) 0.0122(7) 0.0037(8)
    C18 0.0419(10) 0.0355(12) 0.0287(9) 0.0067(9) 0.0081(7) 0.0033(8)
    C19 0.0347(9) 0.0385(12) 0.0273(8) 0.0014(8) 0.0113(7) -0.0059(8)
    C20 0.0391(10) 0.0307(11) 0.0319(9) -0.0055(8) 0.0127(7) -0.0024(8)
    C21 0.0385(9) 0.0284(11) 0.0264(8) -0.0018(8) 0.0104(7) 0.0022(7)
    C22 0.0367(10) 0.0585(16) 0.0400(11) -0.0008(10) 0.0069(8) -0.0096(11)
_geom_special_details
;
All e.s.d.'s (except the e.s.d. in the dihedral angle between two l.s. planes)
are estimated using the full covariance matrix. The cell e.s.d.'s are taken
into account individually in the estimation of e.s.d.'s in distances, angles
and torsion angles; correlations between e.s.d.'s in cell parameters are only
used when they are defined by crystal symmetry. An approximate (isotropic)
treatment of cell e.s.d.'s is used for estimating e.s.d.'s involving l.s.
planes.
;
loop_
    _geom_bond_atom_site_label_1
    _geom_bond_atom_site_label_2
    _geom_bond_site_symmetry_2
    _geom_bond_distance
    _geom_bond_publ_flag
    S1 O6 . 1.4278(17) ?
    S1 O7 . 1.4326(16) ?
    S1 O5 . 1.5736(13) ?
    S1 C16 . 1.7585(19) ?
    O1 C1 . 1.391(2) ?
    O1 C13 . 1.444(2) ?
    O1' C6 . 1.408(3) ?
    O1' C1' . 1.422(3) ?
    O2 C13 . 1.424(3) ?
    O2 C2 . 1.425(2) ?
    O3 C3 . 1.415(2) ?
    O3 H3O . 0.8400 ?
    O4 C1 . 1.432(2) ?
    O4 C4 . 1.450(2) ?
    O5 C5 . 1.463(2) ?
    C1 C1' . 1.515(3) ?
    C1 C2 . 1.535(3) ?
    C1' H1'A . 0.9900 ?
    C1' H1'B . 0.9900 ?
    C2 C3 . 1.532(2) ?
    C2 H2 . 1.0000 ?
    C3 C4 . 1.522(3) ?
    C3 H3 . 1.0000 ?
    C4 C5 . 1.504(2) ?
    C4 H4 . 1.0000 ?
    C5 H5A . 0.9900 ?
    C5 H5B . 0.9900 ?
    C6 C7 . 1.503(3) ?
    C6 H6A . 0.9900 ?
    C6 H6B . 0.9900 ?
    C7 C12 . 1.380(4) ?
    C7 C8 . 1.397(3) ?
    C8 C9 . 1.384(4) ?
    C8 H8 . 0.9500 ?
    C9 C10 . 1.382(6) ?
    C9 H9 . 0.9500 ?
    C10 C11 . 1.380(5) ?
    C10 H10 . 0.9500 ?
    C11 C12 . 1.402(4) ?
    C11 H11 . 0.9500 ?
    C12 H12 . 0.9500 ?
    C13 C15 . 1.504(3) ?
    C13 C14 . 1.516(3) ?
    C14 H14A . 0.9800 ?
    C14 H14B . 0.9800 ?
    C14 H14C . 0.9800 ?
    C15 H15A . 0.9800 ?
    C15 H15B . 0.9800 ?
    C15 H15C . 0.9800 ?
    C16 C21 . 1.389(3) ?
    C16 C17 . 1.391(3) ?
    C17 C18 . 1.385(3) ?
    C17 H17 . 0.9500 ?
    C18 C19 . 1.389(3) ?
    C18 H18 . 0.9500 ?
    C19 C20 . 1.392(3) ?
    C19 C22 . 1.508(3) ?
    C20 C21 . 1.396(3) ?
    C20 H20 . 0.9500 ?
    C21 H21 . 0.9500 ?
    C22 H22A . 0.9800 ?
    C22 H22B . 0.9800 ?
    C22 H22C . 0.9800 ?
loop_
    _geom_angle_atom_site_label_1
    _geom_angle_atom_site_label_2
    _geom_angle_atom_site_label_3
    _geom_angle_site_symmetry_1
    _geom_angle_site_symmetry_3
    _geom_angle
    _geom_angle_publ_flag
    O6 S1 O7 . . 120.05(10) ?
    O6 S1 O5 . . 104.95(8) ?
    O7 S1 O5 . . 109.71(9) ?
    O6 S1 C16 . . 109.01(10) ?
    O7 S1 C16 . . 107.82(9) ?
    O5 S1 C16 . . 104.19(8) ?
    C1 O1 C13 . . 110.70(15) ?
    C6 O1' C1' . . 114.1(2) ?
    C13 O2 C2 . . 109.61(14) ?
    C3 O3 H3O . . 109.5 ?
    C1 O4 C4 . . 109.34(14) ?
    C5 O5 S1 . . 116.84(11) ?
    O1 C1 O4 . . 111.57(16) ?
    O1 C1 C1' . . 110.53(16) ?
    O4 C1 C1' . . 106.07(14) ?
    O1 C1 C2 . . 105.38(14) ?
    O4 C1 C2 . . 106.41(14) ?
    C1' C1 C2 . . 116.89(18) ?
    O1' C1' C1 . . 111.11(16) ?
    O1' C1' H1'A . . 109.4 ?
    C1 C1' H1'A . . 109.4 ?
    O1' C1' H1'B . . 109.4 ?
    C1 C1' H1'B . . 109.4 ?
    H1'A C1' H1'B . . 108.0 ?
    O2 C2 C3 . . 110.05(14) ?
    O2 C2 C1 . . 103.47(16) ?
    C3 C2 C1 . . 103.91(14) ?
    O2 C2 H2 . . 112.9 ?
    C3 C2 H2 . . 112.9 ?
    C1 C2 H2 . . 112.9 ?
    O3 C3 C4 . . 109.35(14) ?
    O3 C3 C2 . . 109.03(15) ?
    C4 C3 C2 . . 100.96(15) ?
    O3 C3 H3 . . 112.3 ?
    C4 C3 H3 . . 112.3 ?
    C2 C3 H3 . . 112.3 ?
    O4 C4 C5 . . 108.83(15) ?
    O4 C4 C3 . . 104.34(13) ?
    C5 C4 C3 . . 113.49(16) ?
    O4 C4 H4 . . 110.0 ?
    C5 C4 H4 . . 110.0 ?
    C3 C4 H4 . . 110.0 ?
    O5 C5 C4 . . 106.54(15) ?
    O5 C5 H5A . . 110.4 ?
    C4 C5 H5A . . 110.4 ?
    O5 C5 H5B . . 110.4 ?
    C4 C5 H5B . . 110.4 ?
    H5A C5 H5B . . 108.6 ?
    O1' C6 C7 . . 109.9(2) ?
    O1' C6 H6A . . 109.7 ?
    C7 C6 H6A . . 109.7 ?
    O1' C6 H6B . . 109.7 ?
    C7 C6 H6B . . 109.7 ?
    H6A C6 H6B . . 108.2 ?
    C12 C7 C8 . . 119.1(2) ?
    C12 C7 C6 . . 121.6(2) ?
    C8 C7 C6 . . 119.3(2) ?
    C9 C8 C7 . . 120.2(3) ?
    C9 C8 H8 . . 119.9 ?
    C7 C8 H8 . . 119.9 ?
    C10 C9 C8 . . 120.6(3) ?
    C10 C9 H9 . . 119.7 ?
    C8 C9 H9 . . 119.7 ?
    C11 C10 C9 . . 119.8(3) ?
    C11 C10 H10 . . 120.1 ?
    C9 C10 H10 . . 120.1 ?
    C10 C11 C12 . . 119.8(3) ?
    C10 C11 H11 . . 120.1 ?
    C12 C11 H11 . . 120.1 ?
    C7 C12 C11 . . 120.5(3) ?
    C7 C12 H12 . . 119.7 ?
    C11 C12 H12 . . 119.7 ?
    O2 C13 O1 . . 105.86(14) ?
    O2 C13 C15 . . 108.44(18) ?
    O1 C13 C15 . . 110.09(19) ?
    O2 C13 C14 . . 111.1(2) ?
    O1 C13 C14 . . 107.84(18) ?
    C15 C13 C14 . . 113.2(2) ?
    C13 C14 H14A . . 109.5 ?
    C13 C14 H14B . . 109.5 ?
    H14A C14 H14B . . 109.5 ?
    C13 C14 H14C . . 109.5 ?
    H14A C14 H14C . . 109.5 ?
    H14B C14 H14C . . 109.5 ?
    C13 C15 H15A . . 109.5 ?
    C13 C15 H15B . . 109.5 ?
    H15A C15 H15B . . 109.5 ?
    C13 C15 H15C . . 109.5 ?
    H15A C15 H15C . . 109.5 ?
    H15B C15 H15C . . 109.5 ?
    C21 C16 C17 . . 120.91(18) ?
    C21 C16 S1 . . 119.27(15) ?
    C17 C16 S1 . . 119.78(16) ?
    C18 C17 C16 . . 119.0(2) ?
    C18 C17 H17 . . 120.5 ?
    C16 C17 H17 . . 120.5 ?
    C17 C18 C19 . . 121.5(2) ?
    C17 C18 H18 . . 119.3 ?
    C19 C18 H18 . . 119.3 ?
    C18 C19 C20 . . 118.72(19) ?
    C18 C19 C22 . . 120.9(2) ?
    C20 C19 C22 . . 120.3(2) ?
    C19 C20 C21 . . 120.8(2) ?
    C19 C20 H20 . . 119.6 ?
    C21 C20 H20 . . 119.6 ?
    C16 C21 C20 . . 119.0(2) ?
    C16 C21 H21 . . 120.5 ?
    C20 C21 H21 . . 120.5 ?
    C19 C22 H22A . . 109.5 ?
    C19 C22 H22B . . 109.5 ?
    H22A C22 H22B . . 109.5 ?
    C19 C22 H22C . . 109.5 ?
    H22A C22 H22C . . 109.5 ?
    H22B C22 H22C . . 109.5 ?
loop_
    _geom_torsion_atom_site_label_1
    _geom_torsion_atom_site_label_2
    _geom_torsion_atom_site_label_3
    _geom_torsion_atom_site_label_4
    _geom_torsion_site_symmetry_1
    _geom_torsion_site_symmetry_2
    _geom_torsion_site_symmetry_3
    _geom_torsion_site_symmetry_4
    _geom_torsion
    _geom_torsion_publ_flag
    O6 S1 O5 C5 . . . . 178.98(14) ?
    O7 S1 O5 C5 . . . . 48.72(15) ?
    C16 S1 O5 C5 . . . . -66.49(15) ?
    C13 O1 C1 O4 . . . . 103.77(18) ?
    C13 O1 C1 C1' . . . . -138.45(17) ?
    C13 O1 C1 C2 . . . . -11.3(2) ?
    C4 O4 C1 O1 . . . . -106.51(17) ?
    C4 O4 C1 C1' . . . . 133.06(17) ?
    C4 O4 C1 C2 . . . . 7.94(19) ?
    C6 O1' C1' C1 . . . . -109.0(2) ?
    O1 C1 C1' O1' . . . . 65.6(2) ?
    O4 C1 C1' O1' . . . . -173.29(19) ?
    C2 C1 C1' O1' . . . . -54.9(3) ?
    C13 O2 C2 C3 . . . . -132.90(17) ?
    C13 O2 C2 C1 . . . . -22.38(18) ?
    O1 C1 C2 O2 . . . . 20.33(18) ?
    O4 C1 C2 O2 . . . . -98.26(16) ?
    C1' C1 C2 O2 . . . . 143.52(16) ?
    O1 C1 C2 C3 . . . . 135.33(15) ?
    O4 C1 C2 C3 . . . . 16.74(18) ?
    C1' C1 C2 C3 . . . . -101.48(18) ?
    O2 C2 C3 O3 . . . . -167.94(15) ?
    C1 C2 C3 O3 . . . . 81.83(18) ?
    O2 C2 C3 C4 . . . . 76.98(18) ?
    C1 C2 C3 C4 . . . . -33.25(16) ?
    C1 O4 C4 C5 . . . . -151.21(16) ?
    C1 O4 C4 C3 . . . . -29.75(18) ?
    O3 C3 C4 O4 . . . . -76.32(17) ?
    C2 C3 C4 O4 . . . . 38.51(16) ?
    O3 C3 C4 C5 . . . . 42.0(2) ?
    C2 C3 C4 C5 . . . . 156.83(15) ?
    S1 O5 C5 C4 . . . . 165.40(12) ?
    O4 C4 C5 O5 . . . . -62.69(18) ?
    C3 C4 C5 O5 . . . . -178.38(15) ?
    C1' O1' C6 C7 . . . . 176.95(18) ?
    O1' C6 C7 C12 . . . . -22.5(3) ?
    O1' C6 C7 C8 . . . . 157.6(2) ?
    C12 C7 C8 C9 . . . . -0.8(4) ?
    C6 C7 C8 C9 . . . . 179.1(2) ?
    C7 C8 C9 C10 . . . . 0.6(4) ?
    C8 C9 C10 C11 . . . . 0.0(4) ?
    C9 C10 C11 C12 . . . . -0.4(4) ?
    C8 C7 C12 C11 . . . . 0.3(4) ?
    C6 C7 C12 C11 . . . . -179.6(2) ?
    C10 C11 C12 C7 . . . . 0.3(4) ?
    C2 O2 C13 O1 . . . . 16.1(2) ?
    C2 O2 C13 C15 . . . . 134.23(18) ?
    C2 O2 C13 C14 . . . . -100.7(2) ?
    C1 O1 C13 O2 . . . . -2.2(2) ?
    C1 O1 C13 C15 . . . . -119.2(2) ?
    C1 O1 C13 C14 . . . . 116.9(2) ?
    O6 S1 C16 C21 . . . . -144.04(16) ?
    O7 S1 C16 C21 . . . . -12.19(18) ?
    O5 S1 C16 C21 . . . . 104.34(15) ?
    O6 S1 C16 C17 . . . . 33.81(17) ?
    O7 S1 C16 C17 . . . . 165.66(15) ?
    O5 S1 C16 C17 . . . . -77.81(17) ?
    C21 C16 C17 C18 . . . . 2.5(3) ?
    S1 C16 C17 C18 . . . . -175.36(15) ?
    C16 C17 C18 C19 . . . . -0.6(3) ?
    C17 C18 C19 C20 . . . . -2.0(3) ?
    C17 C18 C19 C22 . . . . 176.73(19) ?
    C18 C19 C20 C21 . . . . 2.9(3) ?
    C22 C19 C20 C21 . . . . -175.87(18) ?
    C17 C16 C21 C20 . . . . -1.6(3) ?
    S1 C16 C21 C20 . . . . 176.22(14) ?
    C19 C20 C21 C16 . . . . -1.1(3) ?
loop_
    _geom_hbond_atom_site_label_D
    _geom_hbond_atom_site_label_H
    _geom_hbond_atom_site_label_A
    _geom_hbond_site_symmetry_A
    _geom_hbond_distance_DH
    _geom_hbond_distance_HA
    _geom_hbond_distance_DA
    _geom_hbond_angle_DHA
    O3 H3O O4 1_545 0.84 1.98 2.812(2) 173.6
_iucr_refine_instructions_details
;
TITL mis12_026 in C2
CELL 1.54178  22.6192   5.5649  19.0631  90.000 104.696  90.000
ZERR    4.00   0.0003   0.0001   0.0003   0.000   0.002   0.000
LATT -7
SYMM -X, Y, -Z
SFAC C H O S
UNIT 92 112 32 4
LIST 4
TEMP -123
MERG 2
L.S. 4
ACTA
BOND $H
CONF
HTAB
PLAN 25
FMAP 2
REM TWIN
REM BASF   0.00001 (0.015) - does not converge
REM TWIN
REM BASF   0.00001 (0.015); 0.00001 does not converge
WGHT    0.100000
FVAR       0.45500
S1    4    0.404262    0.504696    0.485598    11.00000    0.03338    0.02633 =
         0.02263   -0.00147    0.00836   -0.00197
O1    3    0.447174    0.402732    0.172311    11.00000    0.04037    0.02973 =
         0.04116    0.00821    0.01897    0.00752
O1'   3    0.341229    0.129575    0.097439    11.00000    0.05221    0.04092 =
         0.03133   -0.00564   -0.00196    0.01022
O2    3    0.509814    0.081610    0.212335    11.00000    0.02782    0.02841 =
         0.03999    0.00370    0.01287    0.00389
O3    3    0.397535   -0.168929    0.298967    11.00000    0.03558    0.02078 =
         0.04172   -0.00162    0.01609   -0.00254
AFIX 147
H3O   2    0.400035   -0.316988    0.291637    11.00000   -1.50000
AFIX   0
O4    3    0.415835    0.338949    0.278427    11.00000    0.03742    0.02131 =
         0.02427   -0.00188    0.00670    0.00557
O5    3    0.439013    0.440410    0.426268    11.00000    0.03472    0.02672 =
         0.02752   -0.00292    0.01205   -0.00502
O6    3    0.417137    0.752960    0.501278    11.00000    0.04408    0.02971 =
         0.03372   -0.00819    0.01231   -0.00597
O7    3    0.418410    0.330605    0.542781    11.00000    0.03950    0.03842 =
         0.02458    0.00432    0.00611   -0.00051
C1    1    0.414964    0.251845    0.207497    11.00000    0.02988    0.02655 =
         0.02458   -0.00111    0.00748    0.00379
C1'   1    0.348268    0.240205    0.166340    11.00000    0.03258    0.04595 =
         0.03285   -0.00795    0.00170    0.00972
AFIX  23
H1'A  2    0.325167    0.147666    0.194944    11.00000   -1.20000
H1'B  2    0.331175    0.404835    0.159614    11.00000   -1.20000
AFIX   0
C2    1    0.450542    0.014010    0.218431    11.00000    0.02650    0.02324 =
         0.02870   -0.00267    0.00831    0.00221
AFIX  13
H2    2    0.431139   -0.112269    0.182641    11.00000   -1.20000
AFIX   0
C3    1    0.453126   -0.055937    0.296889    11.00000    0.02879    0.02246 =
         0.03046    0.00127    0.00897    0.00282
AFIX  13
H3    2    0.489542   -0.157522    0.319054    11.00000   -1.20000
AFIX   0
C4    1    0.456413    0.190496    0.332350    11.00000    0.02916    0.02169 =
         0.02489   -0.00027    0.00594    0.00049
AFIX  13
H4    2    0.499084    0.254244    0.342573    11.00000   -1.20000
AFIX   0
C5    1    0.434594    0.191793    0.400577    11.00000    0.03802    0.02559 =
         0.02906   -0.00199    0.01249   -0.00229
AFIX  23
H5A   2    0.391799    0.134778    0.390442    11.00000   -1.20000
H5B   2    0.460458    0.085492    0.437566    11.00000   -1.20000
AFIX   0
C6    1    0.323994    0.289028    0.038418    11.00000    0.05909    0.03445 =
         0.03420    0.00024    0.00615    0.00757
AFIX  23
H6A   2    0.354029    0.421630    0.044253    11.00000   -1.20000
H6B   2    0.283513    0.359353    0.037047    11.00000   -1.20000
AFIX   0
C7    1    0.321130    0.157442   -0.031226    11.00000    0.03813    0.03832 =
         0.03365   -0.00174    0.01016   -0.00632
C8    1    0.285531    0.250913   -0.096300    11.00000    0.04751    0.05351 =
         0.03455    0.00316    0.00647   -0.00933
AFIX  43
H8    2    0.263050    0.394974   -0.096058    11.00000   -1.20000
AFIX   0
C9    1    0.282920    0.134267   -0.161109    11.00000    0.06819    0.08076 =
         0.03189   -0.00166    0.01301   -0.02807
AFIX  43
H9    2    0.258940    0.199747   -0.205214    11.00000   -1.20000
AFIX   0
C10   1    0.314894   -0.076640   -0.162228    11.00000    0.06906    0.07856 =
         0.04304   -0.02095    0.02753   -0.03278
AFIX  43
H10   2    0.312868   -0.155759   -0.206936    11.00000   -1.20000
AFIX   0
C11   1    0.349792   -0.172113   -0.098217    11.00000    0.06205    0.05214 =
         0.06506   -0.02284    0.03504   -0.01707
AFIX  43
H11   2    0.371628   -0.317669   -0.098707    11.00000   -1.20000
AFIX   0
C12   1    0.352905   -0.053607   -0.032497    11.00000    0.04239    0.04289 =
         0.04475   -0.00798    0.01433   -0.00754
AFIX  43
H12   2    0.377070   -0.119044    0.011511    11.00000   -1.20000
AFIX   0
C13   1    0.505885    0.300345    0.172658    11.00000    0.03497    0.02994 =
         0.03273    0.00200    0.01532    0.00278
C14   1    0.506939    0.253792    0.094653    11.00000    0.06039    0.05794 =
         0.03594    0.00097    0.02233    0.01453
AFIX 137
H14A  2    0.473519    0.144579    0.072138    11.00000   -1.50000
H14B  2    0.546083    0.180680    0.093439    11.00000   -1.50000
H14C  2    0.501897    0.406013    0.067941    11.00000   -1.50000
AFIX   0
C15   1    0.556311    0.464223    0.212002    11.00000    0.04758    0.03985 =
         0.05948   -0.00037    0.01820   -0.01287
AFIX 137
H15A  2    0.595930    0.394590    0.211202    11.00000   -1.50000
H15B  2    0.554059    0.483415    0.262361    11.00000   -1.50000
H15C  2    0.551809    0.621468    0.188086    11.00000   -1.50000
AFIX   0
C16   1    0.326572    0.472687    0.440513    11.00000    0.03271    0.02862 =
         0.02471   -0.00019    0.01046    0.00136
C17   1    0.297212    0.651833    0.393532    11.00000    0.04050    0.02791 =
         0.03049    0.00369    0.01222   -0.00019
AFIX  43
H17   2    0.319470    0.785757    0.382840    11.00000   -1.20000
AFIX   0
C18   1    0.235033    0.631858    0.362600    11.00000    0.04190    0.03551 =
         0.02870    0.00333    0.00814    0.00670
AFIX  43
H18   2    0.214705    0.754519    0.330849    11.00000   -1.20000
AFIX   0
C19   1    0.201717    0.436510    0.376951    11.00000    0.03474    0.03845 =
         0.02730   -0.00595    0.01134    0.00143
C20   1    0.232360    0.254215    0.421708    11.00000    0.03915    0.03066 =
         0.03189   -0.00242    0.01267   -0.00552
AFIX  43
H20   2    0.210469    0.116097    0.430171    11.00000   -1.20000
AFIX   0
C21   1    0.294874    0.271834    0.454321    11.00000    0.03854    0.02839 =
         0.02638    0.00219    0.01037   -0.00179
AFIX  43
H21   2    0.315425    0.148213    0.485503    11.00000   -1.20000
AFIX   0
C22   1    0.133480    0.423300    0.346088    11.00000    0.03672    0.05854 =
         0.03998   -0.00962    0.00690   -0.00078
AFIX 137
H22A  2    0.123417    0.467075    0.294622    11.00000   -1.50000
H22B  2    0.113294    0.534941    0.372322    11.00000   -1.50000
H22C  2    0.119375    0.259299    0.351259    11.00000   -1.50000
HKLF 4
REM  mis12_026 in C2
REM R1 =  0.0437 for   4541 Fo > 4sig(Fo)  and  0.0447 for all   4672 data
REM    293 parameters refined using      1 restraints
END
WGHT      0.0834      0.9580
REM Highest difference peak  0.481,  deepest hole -0.270,  1-sigma level  0.042
Q1    1   0.3685  0.2338  0.0890  11.00000  0.05    0.48
Q2    1   0.3605  0.4942  0.4623  11.00000  0.05    0.24
Q3    1   0.4303  0.1253  0.2087  11.00000  0.05    0.24
Q4    1   0.4705  0.4615  0.1959  11.00000  0.05    0.22
Q5    1   0.4498 -0.0051  0.2582  11.00000  0.05    0.20
Q6    1   0.3154  0.3865  0.4434  11.00000  0.05    0.16
Q7    1   0.3679 -0.2086  0.0889  11.00000  0.05    0.16
Q8    1   0.3817  0.2173  0.1875  11.00000  0.05    0.15
Q9    1   0.3126  0.5666  0.4196  11.00000  0.05    0.15
Q10   1   0.4565  0.7630  0.5205  11.00000  0.05    0.15
Q11   1   0.2697  0.2353  0.4348  11.00000  0.05    0.15
Q12   1   0.4916  0.7428  0.1903  11.00000  0.05    0.14
Q13   1   0.4574  0.0797  0.3190  11.00000  0.05    0.14
Q14   1   0.0951  0.5116  0.4209  11.00000  0.05    0.14
Q15   1   0.3717  0.4598  0.0877  11.00000  0.05    0.13
Q16   1   0.1697  0.4656  0.3675  11.00000  0.05    0.13
Q17   1   0.2240  0.3438  0.4157  11.00000  0.05    0.13
Q18   1   0.3876  0.3922  0.0600  11.00000  0.05    0.13
Q19   1   0.4428  0.1684  0.3632  11.00000  0.05    0.13
Q20   1   0.3413  0.0784 -0.0329  11.00000  0.05    0.13
Q21   1   0.3483 -0.1079 -0.0504  11.00000  0.05    0.13
Q22   1   0.4116  0.4007  0.2816  11.00000  0.05    0.12
Q23   1   0.4601  0.4954  0.4291  11.00000  0.05    0.12
Q24   1   0.3989  0.2408  0.5347  11.00000  0.05    0.12
Q25   1   0.5000  0.6279  0.5000  10.50000  0.05    0.11
;
data_global
_journal_date_recd_electronic     2013-05-09
_journal_date_accepted     2013-06-05
_journal_name_full     'Acta Crystallographica, Section E'
_journal_year     2013
_journal_volume     69
_journal_issue      7
_journal_page_first     o1069
_journal_page_last     o1070
_journal_paper_category     QO
_journal_paper_doi     10.1107/S1600536813015638
_journal_coeditor_code     LH5615
_publ_contact_author_name     'Michela I. Simone'
_publ_contact_author_address
;
School of Chemistry (F11),
University of Sydney,
NSW 2006,
Australia
;
_publ_contact_author_email     'simone_m@chem.usyd.edu.au'
_publ_contact_author_fax     61-2-9351-3329
_publ_contact_author_phone     61-2-9351-2830
_publ_section_title
;\
1-<i>O</i>-Benzyl-2,3-<i>O</i>-isopropylidene-6-<i>O</i>-tosyl-\a-L-\
sorbofuranose
;
loop_
    _publ_author_name
    _publ_author_address
    'John H. Reed'
;
School of Chemistry (F11),
University of Sydney,
NSW 2006,
Australia
;
    'Peter Turner'
;
Crystal Structure Analysis Facility
School of Chemistry (F11),
University of Sydney,
NSW 2006,
Australia
;
    'Atsushi Kato'
;
Department of Hospital Pharmacy,
University of Toyama, 2630,
Sugitani, Toyama 930-0194,
Japan
;
    'Todd A. Houston'
;
Institute for Glycomics,
Gold Coast Campus,
Griffith University, Queensland 4222,
Australia
;
    'Michela I. Simone'
;
School of Chemistry (F11),
University of Sydney,
NSW 2006,
Australia
;
