# Supplementary material for: 1-O-Benzyl-2,3-O-iso­propyl­idene-6-O-tosyl-α-l-sorbo­furan­ose
Source: Acta Crystallogr Sect E Struct Rep Online. 2013 Jun 12;69(Pt 7):o1069–70. doi: 10.1107/S1600536813015638 (PMC3772494; doi:10.1107/S1600536813015638)
Supplement: Supplementary file 2 [file e-69-o1069-Isup2.hkl]

# 
# h,k,l, Fc-squared, Fo-squared, sigma(Fo-squared) and status flag 
# 
data_I
_shelx_title ' mis12_026 in C2' 
_shelx_refln_list_code          4 
_shelx_F_calc_maximum      222.10 
_exptl_crystal_F_000       984.00 
_reflns_d_resolution_high  0.7931 
 
loop_ 
 _symmetry_equiv_pos_as_xyz 
 'x, y, z' 
 '-x, y, -z' 
 'x+1/2, y+1/2, z' 
 '-x+1/2, y+1/2, -z' 
 
_cell_length_a    22.6192 
_cell_length_b     5.5649 
_cell_length_c    19.0631 
_cell_angle_alpha  90.000 
_cell_angle_beta  104.696 
_cell_angle_gamma  90.000 
 
_shelx_F_squared_multiplier     1.000 
 
loop_ 
 _refln_index_h 
 _refln_index_k 
 _refln_index_l 
 _refln_F_squared_calc 
 _refln_F_squared_meas 
 _refln_F_squared_sigma 
 _refln_observed_status 
   1  -7   0      122.66      121.00      7.15 o 
   0  -6   0      727.58      659.86     28.69 o 
   2  -6   0      211.35      186.68     16.13 o 
   4  -6   0      531.43      528.13     12.62 o 
   6  -6   0      451.38      461.00      9.02 o 
   8  -6   0       27.45       31.50      5.01 o 
  10  -6   0      168.31      166.70      6.48 o 
  12  -6   0      105.64       95.54      4.75 o 
  14  -6   0      327.45      330.64     18.69 o 
   1  -5   0      279.83      275.68      6.96 o 
   3  -5   0      360.76      301.05      6.59 o 
   5  -5   0      143.27      112.24      4.44 o 
   7  -5   0       95.11       81.12      3.91 o 
   9  -5   0      788.06      786.93     11.89 o 
  11  -5   0     1382.91     1353.61     32.14 o 
  13  -5   0      222.66      217.79      9.93 o 
  15  -5   0      182.67      175.90      8.19 o 
  17  -5   0      117.58      119.12      6.77 o 
  19  -5   0      330.25      277.73      7.31 o 
   0  -4   0     1145.87     1190.05     78.64 o 
   2  -4   0      357.82      320.15     26.76 o 
   4  -4   0      133.15      103.78     19.16 o 
   6  -4   0      689.07      580.47     15.29 o 
   8  -4   0     1585.82     1522.81     16.68 o 
  10  -4   0     2715.44     2489.78     35.35 o 
  12  -4   0     1321.39     1213.37     17.42 o 
  14  -4   0       15.40       15.10      2.27 o 
  16  -4   0      570.47      537.92     11.98 o 
  18  -4   0       37.47       29.97      3.68 o 
  20  -4   0      167.34      146.47      7.20 o 
  22  -4   0      190.99      180.13     11.52 o 
   1  -3   0     1115.48     1085.78     35.59 o 
   3  -3   0     2538.07     2799.35     60.82 o 
   5  -3   0     1369.87     1248.55     41.06 o 
   7  -3   0      319.41      327.34     15.18 o 
   9  -3   0      290.25      290.96     15.23 o 
  11  -3   0      111.26       97.57     10.64 o 
  13  -3   0      334.32      281.84      6.59 o 
  15  -3   0     2147.33     2041.13     33.75 o 
  17  -3   0      777.80      740.24     12.96 o 
  19  -3   0      148.14      134.95      6.39 o 
  21  -3   0      101.95       91.35      5.37 o 
  23  -3   0       57.36       49.75      3.71 o 
   0  -2   0     7156.48     7194.34    112.05 o 
   2  -2   0     4883.51     4558.48     51.83 o 
   4  -2   0     5162.56     5031.12     41.45 o 
   6  -2   0     2393.49     2059.77     35.16 o 
   8  -2   0     1181.39     1129.63     17.31 o 
  10  -2   0      810.55      837.12     19.32 o 
  12  -2   0     1014.25     1078.72     50.69 o 
  14  -2   0     1213.74     1251.91     44.28 o 
  16  -2   0      102.29       69.93      4.14 o 
  18  -2   0      283.16      277.98      8.33 o 
  20  -2   0      553.84      537.95     14.01 o 
  22  -2   0      160.70      141.69      6.74 o 
  24  -2   0      106.94       88.80      6.04 o 
  26  -2   0      448.05      426.06     16.59 o 
   1  -1   0    24169.62    21587.13    179.08 o 
   3  -1   0     4476.80     4132.54     42.15 o 
   5  -1   0    17519.75    15932.83     81.38 o 
   7  -1   0     9551.14     9022.69     65.71 o 
   9  -1   0     1155.89     1111.68     14.88 o 
  11  -1   0     2755.63     2872.28     29.94 o 
  13  -1   0     2147.59     2053.54     28.61 o 
  15  -1   0      267.48      282.72     16.46 o 
  17  -1   0      152.34      176.21      5.82 o 
  19  -1   0      103.79       75.78      4.82 o 
  21  -1   0       15.47       12.70      2.84 o 
  23  -1   0      240.65      237.32     14.17 o 
  25  -1   0      188.85      196.58     10.74 o 
  27  -1   0      149.63      120.89      5.61 o 
   2   0   0     4982.88     5119.14     50.03 o 
   4   0   0     1602.63     1661.29     31.62 o 
   6   0   0     2842.90     2739.93     31.21 o 
   8   0   0    12306.68    11982.43     99.92 o 
  10   0   0     1122.43     1040.96     19.71 o 
  12   0   0     3215.18     2859.15     41.75 o 
  14   0   0     1094.98     1151.67     18.91 o 
  16   0   0      436.28      419.14     16.02 o 
  18   0   0      219.57      207.68      7.46 o 
  20   0   0     1658.50     1660.75     21.71 o 
  22   0   0     1013.61     1100.29     20.03 o 
  24   0   0       55.75       60.57      4.68 o 
  26   0   0      129.03      133.12      5.85 o 
   1   1   0    23069.75    22290.42    171.51 o 
   3   1   0     4557.06     4383.09    106.00 o 
   5   1   0    18199.32    17777.91    133.67 o 
   7   1   0     9395.74     9436.91    147.34 o 
   9   1   0     1304.28     1368.80     18.65 o 
  11   1   0     2630.07     2972.46     53.06 o 
  13   1   0     2146.62     2139.51     28.49 o 
  15   1   0      323.58      353.59     13.71 o 
  17   1   0      193.72      220.72      6.57 o 
  19   1   0       85.71       70.26      4.50 o 
  21   1   0       36.78       39.56      3.78 o 
  23   1   0      223.50      253.82      8.44 o 
  25   1   0      199.76      224.14     10.96 o 
  27   1   0      155.63      154.05      8.51 o 
   0   2   0     6615.16     7202.47    115.78 o 
   2   2   0     4745.47     5028.79     85.70 o 
   4   2   0     4826.84     5533.81     57.30 o 
   6   2   0     2101.84     2080.80     25.61 o 
   8   2   0     1217.48     1332.73     20.80 o 
  10   2   0      825.75      975.75     19.36 o 
  12   2   0     1007.37     1192.04     25.55 o 
  14   2   0     1237.23     1363.81     38.82 o 
  16   2   0      139.72      123.71      6.88 o 
  18   2   0      277.56      295.70      8.18 o 
  20   2   0      527.55      584.96     11.60 o 
  22   2   0      138.11      141.70      9.15 o 
  24   2   0      105.14      114.89      6.18 o 
  26   2   0      432.47      496.80     12.67 o 
   1   3   0     1064.24     1197.07     36.12 o 
   3   3   0     2591.87     3214.60     57.19 o 
   5   3   0     1206.31     1337.16     30.14 o 
   7   3   0      271.68      342.01     15.80 o 
   9   3   0      367.69      437.07     12.96 o 
  11   3   0      140.94      124.66     15.89 o 
  13   3   0      335.16      369.51     14.77 o 
  15   3   0     2043.62     2285.77     36.92 o 
  17   3   0      866.59      987.65     19.93 o 
  19   3   0      156.39      179.66      8.22 o 
  21   3   0      115.87      139.61      7.17 o 
  23   3   0       59.82       63.77      4.09 o 
   0   4   0     1013.24     1132.04     97.33 o 
   2   4   0      373.77      361.07     18.12 o 
   4   4   0      150.09      147.43     10.09 o 
   6   4   0      690.21      741.51     31.47 o 
   8   4   0     1610.27     2037.24    109.60 o 
  10   4   0     2949.13     3334.60     95.11 o 
  12   4   0     1418.02     1572.55     67.62 o 
  14   4   0        8.47       11.85      3.04 o 
  16   4   0      637.07      775.21     22.20 o 
  18   4   0       41.92       49.29      6.44 o 
  20   4   0      150.79      200.44      9.05 o 
  22   4   0      193.10      260.00     10.40 o 
   1   5   0      263.87      259.63     20.24 o 
   3   5   0      364.00      344.64     24.01 o 
   5   5   0      209.74      193.07     18.31 o 
   7   5   0      116.65      131.77     15.60 o 
   9   5   0      770.26      871.70     46.37 o 
  13   5   0      223.23      302.28     21.30 o 
  15   5   0      216.28      267.01     15.87 o 
  17   5   0      123.46      158.01      7.15 o 
  19   5   0      310.29      397.07     10.57 o 
  14   6   0      327.29      411.59     14.15 o 
  -1  -7   1      275.53      293.92     11.06 o 
   1  -7   1      353.61      337.73     11.98 o 
 -14  -6   1       15.66       15.82      2.66 o 
 -12  -6   1      358.27      303.27     15.25 o 
 -10  -6   1      417.11      369.05     13.67 o 
  -8  -6   1       64.03       52.21      3.64 o 
  -6  -6   1      306.71      315.79      7.07 o 
  -4  -6   1      113.01      130.28      5.48 o 
  -2  -6   1      476.45      446.73     26.76 o 
   0  -6   1      300.27      261.87     12.84 o 
   2  -6   1        5.29        5.74      3.52 o 
   4  -6   1      370.16      375.29     14.92 o 
   6  -6   1      172.84      171.76      5.45 o 
   8  -6   1      134.93      127.16      4.92 o 
  10  -6   1      179.45      144.01      6.18 o 
  12  -6   1      121.64      116.16      8.70 o 
 -19  -5   1        7.82        5.70      1.84 o 
 -17  -5   1      170.95      161.57      8.89 o 
 -15  -5   1       20.40       15.60      3.76 o 
 -13  -5   1      158.75      126.13      6.97 o 
 -11  -5   1      113.81      109.94      5.18 o 
  -9  -5   1      354.11      313.92      7.94 o 
  -7  -5   1      699.87      647.48     10.16 o 
  -5  -5   1     1721.46     1487.56     15.94 o 
  -3  -5   1     1046.48      942.68     13.22 o 
  -1  -5   1       57.65       68.31      3.24 o 
   1  -5   1      989.44      906.06     15.11 o 
   3  -5   1       36.91       24.86      2.42 o 
   5  -5   1      262.59      234.29      6.34 o 
   7  -5   1      315.37      281.75      7.40 o 
   9  -5   1      523.58      547.50     10.16 o 
  11  -5   1      249.65      216.88      9.99 o 
  13  -5   1      220.91      224.70     10.18 o 
  15  -5   1      323.40      325.36     12.30 o 
  17  -5   1      231.11      219.46      8.61 o 
  19  -5   1      132.05      119.50      8.16 o 
 -22  -4   1       35.79       22.31      4.95 o 
 -20  -4   1       95.75      103.38     10.56 o 
 -18  -4   1      105.85      111.89      5.25 o 
 -16  -4   1      398.52      371.29      9.19 o 
 -14  -4   1       51.98       45.48      3.49 o 
 -12  -4   1      664.52      569.55     11.01 o 
 -10  -4   1      195.79      174.63      5.60 o 
  -8  -4   1      398.84      364.36      7.64 o 
  -6  -4   1     1474.29     1303.38     31.43 o 
  -4  -4   1     1754.13     1630.73     72.08 o 
  -2  -4   1       10.39       39.69     10.12 o 
   0  -4   1     1793.33     1571.58     79.49 o 
   2  -4   1      152.11      147.57     22.98 o 
   4  -4   1      410.13      383.90     36.20 o 
   6  -4   1      511.74      435.58     10.90 o 
   8  -4   1     1556.70     1430.49     14.71 o 
  10  -4   1      394.47      331.48      7.06 o 
  12  -4   1      350.06      336.66      9.11 o 
  14  -4   1      409.41      378.74     11.56 o 
  16  -4   1      522.76      487.00     12.78 o 
  18  -4   1       37.13       42.50      4.26 o 
  20  -4   1      162.58      160.76      5.99 o 
  22  -4   1      112.72       94.70     10.10 o 
 -25  -3   1      364.26      304.60     10.04 o 
 -23  -3   1        3.25        6.69      2.61 o 
 -21  -3   1      562.12      533.83     12.66 o 
 -19  -3   1      252.89      258.17      8.29 o 
 -17  -3   1      131.41      127.07      5.98 o 
 -15  -3   1      938.95      876.51     13.53 o 
 -13  -3   1      414.45      380.67      8.70 o 
 -11  -3   1      913.41      788.32     32.97 o 
  -9  -3   1      279.77      270.35     16.12 o 
  -7  -3   1      381.29      337.50     21.98 o 
  -5  -3   1     4294.66     4123.77     88.89 o 
  -3  -3   1      917.96     1041.74     34.65 o 
  -1  -3   1     1093.50     1108.45     35.92 o 
   1  -3   1     1479.60     1505.83     42.18 o 
   3  -3   1        7.07        1.14      7.18 o 
   5  -3   1      104.94       82.04     15.06 o 
   7  -3   1      352.94      340.37     15.59 o 
   9  -3   1      156.69      150.42     11.21 o 
  11  -3   1      145.93      130.22     12.03 o 
  13  -3   1     1517.86     1472.62     25.51 o 
  15  -3   1      622.55      590.59     11.72 o 
  17  -3   1      127.16      109.18      5.44 o 
  19  -3   1      195.58      199.24      6.90 o 
  21  -3   1       83.47       76.25      4.91 o 
  23  -3   1        8.30       12.57      2.95 o 
 -26  -2   1      262.05      279.87      8.03 o 
 -24  -2   1      211.17      192.78      8.39 o 
 -22  -2   1      160.64      165.28      8.36 o 
 -20  -2   1      235.20      221.75      7.96 o 
 -18  -2   1      309.18      268.31      9.33 o 
 -16  -2   1     1353.53     1259.15     20.06 o 
 -14  -2   1      889.96      879.48     43.57 o 
 -12  -2   1      406.04      413.13     23.13 o 
 -10  -2   1     1981.63     1923.15     36.58 o 
  -8  -2   1     2828.63     2618.62     31.59 o 
  -6  -2   1     3112.09     3291.38     31.94 o 
  -4  -2   1     1895.09     1689.50     16.67 o 
  -2  -2   1     1635.10     1575.56     29.43 o 
   0  -2   1     1731.23     1605.84     34.73 o 
   2  -2   1     1968.26     1692.89     29.32 o 
   4  -2   1     6733.74     6040.83     49.52 o 
   6  -2   1      554.26      534.90     10.51 o 
   8  -2   1      266.12      246.30      8.23 o 
  10  -2   1      151.64      151.34      9.33 o 
  12  -2   1      995.34      882.67     25.61 o 
  14  -2   1      301.99      264.01     15.02 o 
  16  -2   1      108.40      110.78      4.98 o 
  18  -2   1       83.18       73.96      4.77 o 
  20  -2   1      120.52      111.19      5.95 o 
  22  -2   1      160.65      159.32      7.61 o 
  24  -2   1      129.17      109.07      5.40 o 
  26  -2   1      277.77      239.20     13.33 o 
 -27  -1   1       86.33       72.11      6.66 o 
 -25  -1   1      114.37      110.30      6.46 o 
 -23  -1   1      228.07      215.86      8.28 o 
 -21  -1   1      237.98      216.69      7.27 o 
 -19  -1   1      601.35      526.61     11.93 o 
 -17  -1   1      113.68       94.26      4.25 o 
 -15  -1   1      142.27       96.22      8.04 o 
 -13  -1   1     1550.15     1614.52     24.85 o 
 -11  -1   1    10835.21    10961.78     70.75 o 
  -9  -1   1     1922.65     1917.52     28.92 o 
  -7  -1   1      918.58      740.17     13.36 o 
  -5  -1   1    13126.62    11944.68     65.38 o 
  -3  -1   1    26433.48    23983.59    130.61 o 
  -1  -1   1    21043.03    18901.39    135.80 o 
   1  -1   1     7207.65     6711.91     71.28 o 
   3  -1   1     1471.24     1342.91     24.71 o 
   5  -1   1     1481.62     1349.09     15.66 o 
   7  -1   1     2444.83     2284.51     24.18 o 
   9  -1   1      482.18      563.25     10.58 o 
  11  -1   1     2355.68     2199.31     25.95 o 
  13  -1   1      333.09      362.41     14.66 o 
  15  -1   1     1775.02     1692.20     58.84 o 
  17  -1   1     1776.70     1780.98     19.77 o 
  19  -1   1      137.70      123.00      5.64 o 
  21  -1   1      190.03      201.77      7.97 o 
  23  -1   1        5.73        2.27      3.20 o 
  25  -1   1      167.85      148.81      5.68 o 
 -26   0   1       59.15       49.36      4.41 o 
 -24   0   1       10.05        4.51      2.85 o 
 -22   0   1        8.23        3.93      2.73 o 
 -20   0   1        3.39        7.22      3.07 o 
 -18   0   1     4332.12     4162.49     32.69 o 
 -16   0   1     2156.82     2172.72     37.14 o 
 -14   0   1      471.52      548.27     13.37 o 
 -12   0   1        2.30        4.98      2.23 o 
 -10   0   1       62.81       71.94      5.03 o 
  -8   0   1     1559.99     1479.42     20.61 o 
  -6   0   1    49330.19    46263.27    386.11 o 
  -4   0   1    13152.16    12985.62    182.17 o 
  -2   0   1    18402.53    17224.28    153.17 o 
   2   0   1     2627.23     2527.48     57.70 o 
   4   0   1    30853.81    29430.97    241.67 o 
   6   0   1    47738.15    46371.14    353.51 o 
   8   0   1     4071.29     4406.27     37.91 o 
  10   0   1    20650.66    20948.60    138.02 o 
  12   0   1      146.34      186.53      8.08 o 
  14   0   1        1.15        5.17      6.87 o 
  16   0   1      217.87      218.24     11.60 o 
  18   0   1      286.08      261.59      9.17 o 
  20   0   1      161.88      172.40      7.00 o 
  22   0   1       90.24      101.85      5.80 o 
  24   0   1       16.21        9.80      3.02 o 
  26   0   1      219.74      209.40      8.61 o 
 -27   1   1       98.45      104.57      5.70 o 
 -25   1   1      109.48      116.83      5.03 o 
 -23   1   1      252.67      284.43      9.81 o 
 -21   1   1      300.66      291.94      9.18 o 
 -19   1   1      634.93      593.27     10.89 o 
 -17   1   1       91.94       86.68      4.96 o 
 -15   1   1      208.71      162.32      9.48 o 
 -13   1   1     1572.24     1723.79     25.96 o 
 -11   1   1    11330.19    11840.18    154.53 o 
  -9   1   1     2061.35     2218.10     26.83 o 
  -7   1   1     1006.96      882.54     12.13 o 
  -5   1   1    12424.41    12106.50     79.92 o 
  -3   1   1    26494.69    25474.91    264.07 o 
  -1   1   1    21063.75    20482.35    221.42 o 
   1   1   1     7779.52     7608.90     69.83 o 
   3   1   1     1369.78     1350.96     18.15 o 
   5   1   1     1166.73     1124.77     12.81 o 
   7   1   1     2282.45     2218.93     39.95 o 
   9   1   1      594.70      760.34     13.96 o 
  11   1   1     2167.53     2270.63     38.78 o 
  13   1   1      337.45      380.03     12.99 o 
  15   1   1     1831.20     1887.20     36.80 o 
  17   1   1     1758.83     1927.92     19.77 o 
  19   1   1      113.23      107.94      5.43 o 
  21   1   1      157.08      178.17      8.86 o 
  23   1   1        6.30       10.22      2.67 o 
  25   1   1      177.14      181.64      6.97 o 
 -26   2   1      252.46      336.54     10.33 o 
 -24   2   1      227.87      250.32      6.88 o 
 -22   2   1      147.67      168.77      7.81 o 
 -20   2   1      253.65      270.28      8.34 o 
 -18   2   1      313.25      294.81      9.78 o 
 -16   2   1     1268.53     1326.49     24.99 o 
 -14   2   1      926.38      983.89     31.43 o 
 -12   2   1      334.74      375.27     19.81 o 
 -10   2   1     1850.98     2057.68     26.81 o 
  -8   2   1     2829.86     3051.97     31.37 o 
  -6   2   1     3235.62     3921.83     40.57 o 
  -4   2   1     2052.66     2139.90     42.46 o 
  -2   2   1     1577.00     1450.31    256.46 o 
   0   2   1     1623.15     1621.45     34.25 o 
   2   2   1     1940.30     1908.36     27.58 o 
   4   2   1     6298.20     6682.98     45.98 o 
   6   2   1      423.90      480.99     10.80 o 
   8   2   1      247.26      258.01      7.61 o 
  10   2   1      107.53      109.72      6.21 o 
  12   2   1      960.71     1009.07     22.26 o 
  14   2   1      263.07      259.48     17.45 o 
  16   2   1      139.92      146.01      6.67 o 
  18   2   1       81.24       79.89      5.95 o 
  20   2   1      155.66      171.16      7.89 o 
  22   2   1      168.28      211.12      8.77 o 
  24   2   1      126.36      128.16      6.18 o 
  26   2   1      264.13      250.17      7.95 o 
 -25   3   1      356.37      411.71     13.54 o 
 -23   3   1        4.04        7.47      2.65 o 
 -21   3   1      543.45      651.18     14.70 o 
 -19   3   1      264.70      322.87     12.84 o 
 -17   3   1      166.35      181.29      8.83 o 
 -15   3   1      834.56      888.21     21.57 o 
 -13   3   1      405.52      450.61     22.16 o 
 -11   3   1      833.28      872.33     26.63 o 
  -9   3   1      298.89      355.35     14.93 o 
  -7   3   1      410.56      436.35     17.67 o 
  -5   3   1     4088.38     4475.71     64.29 o 
  -3   3   1      928.75     1171.42     28.01 o 
  -1   3   1      958.46     1108.32     34.39 o 
   1   3   1     1394.14     1688.78     32.70 o 
   3   3   1        6.48        9.32      2.93 o 
   5   3   1      150.25      148.15     11.55 o 
   7   3   1      306.34      354.95     10.53 o 
   9   3   1      130.27      133.97      8.83 o 
  11   3   1       96.24       98.08      8.95 o 
  13   3   1     1529.19     1811.55     28.77 o 
  15   3   1      619.79      690.62     19.74 o 
  17   3   1      149.07      155.26      7.28 o 
  19   3   1      224.54      281.30      9.96 o 
  21   3   1       75.96       89.17      5.33 o 
  23   3   1        7.39       17.57      3.17 o 
 -22   4   1       35.39       35.09      3.65 o 
 -20   4   1       69.53      100.22      5.86 o 
 -18   4   1      115.36      150.22      8.51 o 
 -16   4   1      438.50      557.23     19.36 o 
 -14   4   1       51.90       61.25      6.97 o 
 -12   4   1      716.03      754.34     26.37 o 
 -10   4   1      217.63      244.90     35.50 o 
  -8   4   1      398.15      455.63     24.85 o 
  -6   4   1     1639.94     1722.37     48.38 o 
  -4   4   1     1862.49     1897.51     36.27 o 
  -2   4   1        9.08       32.42      6.55 o 
   0   4   1     1705.44     1662.55     64.86 o 
   2   4   1      128.06      164.16     12.70 o 
   4   4   1      397.25      424.54     15.37 o 
   6   4   1      450.04      457.81     18.32 o 
   8   4   1     1598.33     1772.80     43.30 o 
  10   4   1      464.18      487.62     22.64 o 
  12   4   1      340.56      426.11     20.17 o 
  14   4   1      413.92      498.02     19.86 o 
  16   4   1      582.32      740.26     18.30 o 
  18   4   1       40.16       48.52      5.05 o 
  20   4   1      184.11      261.41      9.99 o 
  22   4   1      126.49      145.11      6.02 o 
 -19   5   1        5.79        7.63      4.78 o 
 -17   5   1      179.46      214.96     12.27 o 
 -15   5   1       32.60       36.53      5.25 o 
 -13   5   1      163.80      192.63     12.17 o 
  -9   5   1      401.17      404.51     18.42 o 
  -7   5   1      688.78      761.15     35.70 o 
  -5   5   1     1728.44     1755.32     55.21 o 
  -3   5   1     1026.18     1103.86     42.22 o 
  -1   5   1       31.74       28.69      7.44 o 
   1   5   1     1083.86     1135.79     54.20 o 
   3   5   1       32.45       10.63      5.94 o 
   5   5   1      349.95      375.60     25.94 o 
   7   5   1      353.67      395.99     26.18 o 
   9   5   1      528.60      636.78     32.60 o 
  11   5   1      266.82      342.66     22.75 o 
  13   5   1      216.66      296.34     19.95 o 
  15   5   1      327.58      433.34     16.12 o 
  17   5   1      228.82      311.53     12.21 o 
 -12   6   1      353.51      362.42     13.81 o 
 -14  -6   2       35.48       39.04      3.71 o 
 -12  -6   2      154.28      159.65      8.50 o 
 -10  -6   2       85.89       76.08      4.72 o 
  -8  -6   2       46.16       44.23      3.28 o 
  -6  -6   2      121.12      117.61      4.79 o 
  -4  -6   2       71.60       67.54      4.08 o 
  -2  -6   2      431.99      411.20     23.45 o 
   0  -6   2      188.18      202.32     11.71 o 
   2  -6   2      195.77      179.23     12.66 o 
   4  -6   2      138.42      141.45      6.53 o 
   6  -6   2       16.18       18.44      2.30 o 
   8  -6   2      117.38      117.95      4.76 o 
  10  -6   2      133.99      145.13      4.99 o 
  12  -6   2      106.49      112.66      6.77 o 
 -19  -5   2      142.88      138.42      7.90 o 
 -17  -5   2      138.16      139.93      6.53 o 
 -15  -5   2      476.71      450.47     11.62 o 
 -13  -5   2      224.24      189.50      6.45 o 
 -11  -5   2      353.58      317.99      8.58 o 
  -9  -5   2       59.40       52.46      3.49 o 
  -7  -5   2      236.42      198.32      6.27 o 
  -5  -5   2      699.93      667.42     18.25 o 
  -3  -5   2      328.16      293.66      8.37 o 
  -1  -5   2      283.97      260.63      5.83 o 
   1  -5   2     1746.75     1579.92     36.91 o 
   3  -5   2      302.81      265.08      7.20 o 
   5  -5   2      734.06      629.92     10.71 o 
   7  -5   2      385.63      360.08      8.29 o 
   9  -5   2        1.78       -0.67      2.22 o 
  11  -5   2      147.23      128.83      7.20 o 
  13  -5   2      206.50      196.88      9.86 o 
  15  -5   2      423.91      410.59     15.62 o 
  17  -5   2       45.46       50.61      4.21 o 
 -22  -4   2       95.47       88.20      6.62 o 
 -20  -4   2       64.42       58.51      4.49 o 
 -18  -4   2       60.57       40.53      3.88 o 
 -16  -4   2      458.50      442.17     11.69 o 
 -14  -4   2       62.43       57.07      3.88 o 
 -12  -4   2      264.01      222.85      6.99 o 
 -10  -4   2     1263.80     1119.55     21.58 o 
  -8  -4   2      405.11      329.22      6.69 o 
  -6  -4   2     1587.77     1428.76     27.92 o 
  -4  -4   2      247.97      209.06     20.61 o 
  -2  -4   2      332.83      295.31     33.18 o 
   0  -4   2     2064.11     1998.46     82.40 o 
   2  -4   2        9.42       -9.26      9.26 o 
   4  -4   2      575.65      542.05     43.67 o 
   6  -4   2     1379.24     1286.55     13.29 o 
   8  -4   2       91.13       81.08      3.44 o 
  10  -4   2     2443.92     2289.52     24.76 o 
  12  -4   2     1314.33     1185.97     24.61 o 
  14  -4   2      356.18      286.31     14.87 o 
  16  -4   2      395.09      348.77     11.94 o 
  18  -4   2       24.43       19.92      3.17 o 
  20  -4   2        3.92        2.23      1.72 o 
 -25  -3   2       59.08       55.44     13.43 o 
 -23  -3   2      295.69      292.39      8.94 o 
 -21  -3   2      167.47      155.88      7.07 o 
 -19  -3   2      249.72      235.43      7.93 o 
 -17  -3   2      257.65      250.43      7.75 o 
 -15  -3   2      752.80      707.61     12.66 o 
 -13  -3   2       85.59       71.11      3.31 o 
 -11  -3   2      358.05      315.09     20.92 o 
  -9  -3   2      993.77      951.24     48.83 o 
  -7  -3   2      585.36      541.67     23.61 o 
  -5  -3   2     2908.21     3051.24     64.56 o 
  -3  -3   2     2008.08     1921.29     47.53 o 
  -1  -3   2     2996.99     2831.30     58.84 o 
   1  -3   2      782.78      649.42     40.30 o 
   3  -3   2     2454.47     2296.15     78.32 o 
   5  -3   2     1525.58     1186.33     57.26 o 
   7  -3   2      223.00      222.12     14.44 o 
   9  -3   2      173.58      160.33     13.25 o 
  11  -3   2     1132.70     1028.72     18.67 o 
  13  -3   2       99.41       85.95      4.66 o 
  15  -3   2      307.66      266.28      7.91 o 
  17  -3   2      276.89      234.62      8.10 o 
  19  -3   2       96.37       69.75      4.34 o 
  21  -3   2      294.15      277.76      7.63 o 
  23  -3   2       68.21       53.44      4.12 o 
 -26  -2   2      142.95      132.64      5.91 o 
 -24  -2   2      107.13       89.22      5.37 o 
 -22  -2   2       97.32       75.85      5.98 o 
 -20  -2   2       30.43       14.86      4.08 o 
 -18  -2   2        6.19        6.21      2.23 o 
 -16  -2   2     2494.78     2252.78     22.79 o 
 -14  -2   2     2635.76     2631.49     51.96 o 
 -12  -2   2      515.54      497.65     17.91 o 
 -10  -2   2      325.18      365.33     14.00 o 
  -8  -2   2     3531.08     3502.09     39.57 o 
  -6  -2   2     2190.02     2118.10     21.07 o 
  -4  -2   2     3841.58     3571.36     36.40 o 
  -2  -2   2       70.69       67.68      6.72 o 
   0  -2   2      445.05      488.36     19.46 o 
   2  -2   2      211.08      156.77      6.13 o 
   4  -2   2     6380.89     5856.53     49.01 o 
   6  -2   2     2429.79     2426.91     32.52 o 
   8  -2   2      625.52      593.89     16.08 o 
  10  -2   2     2986.55     2971.78     45.82 o 
  12  -2   2     1396.95     1447.88     32.43 o 
  14  -2   2     1534.40     1372.99     25.89 o 
  16  -2   2      567.65      508.36     10.97 o 
  18  -2   2      171.93      148.99      7.05 o 
  20  -2   2      421.48      394.10     12.83 o 
  22  -2   2       96.53       88.99      5.32 o 
  24  -2   2       62.81       65.58      3.35 o 
 -27  -1   2      216.75      195.45      7.96 o 
 -25  -1   2       44.17       45.05      5.33 o 
 -23  -1   2       44.91       39.06      3.62 o 
 -21  -1   2      614.36      557.82     11.47 o 
 -19  -1   2      878.88      842.12     13.45 o 
 -17  -1   2      705.69      629.70     12.08 o 
 -15  -1   2      388.13      337.14     19.69 o 
 -13  -1   2     4070.60     4193.57     67.26 o 
 -11  -1   2     3089.02     3070.42     38.33 o 
  -9  -1   2     1406.12     1311.53     21.40 o 
  -7  -1   2     2325.44     2237.91     24.32 o 
  -5  -1   2    15015.18    13963.94    135.44 o 
  -3  -1   2     6688.06     6289.66     60.32 o 
  -1  -1   2    17263.23    15897.17    173.04 o 
   1  -1   2     2239.57     2134.85     32.84 o 
   3  -1   2      618.08      565.27     10.41 o 
   5  -1   2     2353.47     2241.82     26.02 o 
   7  -1   2      223.68      188.50      8.28 o 
   9  -1   2     2082.87     1951.18     30.29 o 
  11  -1   2     2234.16     2153.73     31.74 o 
  13  -1   2      189.71      210.47     11.58 o 
  15  -1   2      555.76      492.75     18.57 o 
  17  -1   2       56.23       46.81      4.79 o 
  19  -1   2      230.29      213.31      8.49 o 
  21  -1   2      216.13      204.69      8.61 o 
  23  -1   2      223.52      229.93      8.99 o 
  25  -1   2      391.52      391.61      9.53 o 
 -28   0   2       15.04       10.43      3.57 o 
 -26   0   2      354.19      383.69     10.32 o 
 -24   0   2       77.20       73.80      5.81 o 
 -22   0   2       11.45       14.86      2.77 o 
 -20   0   2       72.30       57.35      4.39 o 
 -18   0   2      572.55      691.97     12.54 o 
 -16   0   2      406.46      350.74     14.53 o 
 -14   0   2      214.13      204.85     10.84 o 
 -12   0   2     7369.66     7449.84     89.43 o 
 -10   0   2     1013.79      880.68     13.06 o 
  -8   0   2     2096.23     1835.45     26.35 o 
  -6   0   2     6799.87     7029.60     67.66 o 
  -4   0   2     2516.79     2689.65     86.87 o 
  -2   0   2     5742.18     5455.12     80.09 o 
   0   0   2     1738.39     1624.47     31.30 o 
   2   0   2    30809.98    29128.76    310.66 o 
   4   0   2    12647.30    12086.42    129.78 o 
   6   0   2     5589.96     5711.79     53.92 o 
   8   0   2      160.59      220.51      6.51 o 
  10   0   2     1404.01     1738.85     21.79 o 
  12   0   2       41.47       43.68      5.45 o 
  14   0   2      176.42      165.17     12.37 o 
  16   0   2      964.73      933.61     18.56 o 
  18   0   2      190.36      184.85      6.93 o 
  20   0   2      839.22      795.52     14.86 o 
  22   0   2       69.78       76.99      5.50 o 
  24   0   2      443.19      505.43     12.95 o 
  26   0   2       23.03       18.00      2.31 o 
 -27   1   2      205.56      194.06      8.97 o 
 -25   1   2       35.26       34.18      3.11 o 
 -23   1   2       47.25       45.69      4.75 o 
 -21   1   2      667.37      694.60     15.93 o 
 -19   1   2      845.65      871.78     15.73 o 
 -17   1   2      829.07      805.18     14.72 o 
 -15   1   2      368.31      330.39     13.33 o 
 -13   1   2     4160.47     4492.88     63.57 o 
 -11   1   2     2778.02     2881.91     26.54 o 
  -9   1   2     1463.12     1438.25     21.42 o 
  -7   1   2     2313.79     2451.54     20.77 o 
  -5   1   2    15965.54    16070.94     79.49 o 
  -3   1   2     6669.18     7114.84     66.18 o 
  -1   1   2    17535.08    16755.40    142.14 o 
   1   1   2     2270.42     2219.27     44.07 o 
   3   1   2      558.26      534.03     11.41 o 
   5   1   2     1997.10     2020.24     18.74 o 
   7   1   2      236.86      237.71     13.97 o 
   9   1   2     2149.63     2242.83     27.91 o 
  11   1   2     2361.42     2543.15     45.98 o 
  13   1   2      179.45      203.69     10.70 o 
  15   1   2      550.87      505.12     19.06 o 
  17   1   2       64.08       67.57      4.03 o 
  19   1   2      259.86      275.27      8.06 o 
  21   1   2      242.09      265.91      8.84 o 
  23   1   2      223.96      248.02      9.05 o 
  25   1   2      346.20      395.45      8.93 o 
 -26   2   2      139.65      148.81      9.46 o 
 -24   2   2      105.51      109.11      5.16 o 
 -22   2   2       81.79       70.74      5.25 o 
 -20   2   2       43.04       32.40      3.17 o 
 -18   2   2        3.57        6.29      3.93 o 
 -16   2   2     2382.91     2459.20     30.11 o 
 -14   2   2     2768.37     3213.57     45.74 o 
 -12   2   2      518.78      566.37     17.93 o 
 -10   2   2      440.30      578.24     12.65 o 
  -8   2   2     3554.51     4054.83     43.27 o 
  -6   2   2     2060.32     2325.58     32.74 o 
  -4   2   2     3856.70     4179.79     37.68 o 
  -2   2   2       89.34      107.84      4.93 o 
   0   2   2      596.08      690.61     23.04 o 
   2   2   2      227.95      199.29      9.02 o 
   4   2   2     6609.36     6901.05     64.81 o 
   6   2   2     2725.21     3124.59     31.60 o 
   8   2   2      616.16      653.99     12.86 o 
  10   2   2     2938.77     3213.55     49.84 o 
  12   2   2     1382.54     1661.29     34.91 o 
  14   2   2     1470.89     1508.92     33.16 o 
  16   2   2      621.38      634.80     12.68 o 
  18   2   2      171.90      185.44      7.89 o 
  20   2   2      428.15      468.36     14.21 o 
  22   2   2      120.25      126.56      7.39 o 
  24   2   2       69.80      102.21      6.27 o 
 -25   3   2       69.43       91.70      4.55 o 
 -23   3   2      291.90      386.13     13.83 o 
 -21   3   2      155.98      190.51      7.68 o 
 -19   3   2      264.36      304.37     12.94 o 
 -17   3   2      299.86      346.16     11.68 o 
 -15   3   2      725.82      805.52     26.93 o 
 -13   3   2       73.90       80.80      7.53 o 
 -11   3   2      337.71      348.00     16.97 o 
  -9   3   2     1077.17     1251.72     29.31 o 
  -7   3   2      484.25      547.16     17.25 o 
  -5   3   2     2587.46     3145.11     47.33 o 
  -3   3   2     1999.58     2183.18     50.01 o 
  -1   3   2     3000.28     3049.94     49.72 o 
   1   3   2      688.36      747.94     23.67 o 
   3   3   2     2386.43     2834.20     46.44 o 
   5   3   2     1486.03     1378.02     28.53 o 
   7   3   2      215.94      267.70      9.44 o 
   9   3   2      193.75      183.02     10.57 o 
  11   3   2     1114.59     1184.76     25.16 o 
  13   3   2      105.66      105.52      9.83 o 
  15   3   2      231.38      250.60     11.72 o 
  17   3   2      235.75      235.15      9.24 o 
  19   3   2      120.27      119.42      7.54 o 
  21   3   2      284.04      339.25      9.77 o 
  23   3   2       65.54       71.24      4.64 o 
 -22   4   2      116.94      142.82      6.89 o 
 -20   4   2       66.97       88.92      5.02 o 
 -18   4   2       71.36       66.10     11.09 o 
 -16   4   2      411.74      520.83     19.12 o 
 -14   4   2       51.81       56.38      6.53 o 
 -12   4   2      241.10      245.24     15.85 o 
 -10   4   2     1263.69     1432.34     44.86 o 
  -8   4   2      412.49      441.33     32.62 o 
  -6   4   2     1767.59     1963.16     47.70 o 
  -4   4   2      291.02      261.00     18.55 o 
  -2   4   2      278.21      285.81     18.31 o 
   0   4   2     1987.05     2124.18     49.93 o 
   2   4   2        5.83       -3.45     10.31 o 
   4   4   2      490.53      579.59     27.82 o 
   6   4   2     1301.11     1500.69     38.58 o 
   8   4   2       79.64       95.28     11.33 o 
  10   4   2     2256.44     2583.51     54.59 o 
  12   4   2     1250.21     1460.93     33.34 o 
  14   4   2      411.44      443.19     17.35 o 
  16   4   2      456.47      548.55     18.12 o 
  18   4   2       25.27       25.84      3.71 o 
  20   4   2        0.15        1.58      2.13 o 
 -19   5   2      134.55      191.41     11.11 o 
 -17   5   2      150.26      208.12      8.87 o 
 -15   5   2      502.31      665.43     34.34 o 
 -13   5   2      235.04      248.76     19.27 o 
  -9   5   2       79.78       76.03     12.32 o 
  -7   5   2      217.65      217.69     13.80 o 
  -5   5   2      777.51      927.34     38.04 o 
  -3   5   2      319.18      325.22     23.76 o 
  -1   5   2      240.92      279.05     20.87 o 
   1   5   2     1861.58     1803.24     57.87 o 
   3   5   2      327.11      293.92     23.48 o 
   5   5   2      780.59      762.46     37.39 o 
   7   5   2      383.72      389.51     26.33 o 
   9   5   2        8.06        5.27      4.88 o 
  13   5   2      199.97      253.75     12.77 o 
  15   5   2      421.60      531.48     34.20 o 
  17   5   2       44.59       64.42      5.77 o 
 -12   6   2      141.06      157.31      6.72 o 
 -10   6   2       97.07      110.66      9.47 o 
  12   6   2      105.04      135.10      9.18 o 
 -14  -6   3       25.17       24.58      6.88 o 
 -12  -6   3        8.55        6.24      1.87 o 
 -10  -6   3       98.54       88.89      4.28 o 
  -8  -6   3       25.51       26.15      2.50 o 
  -6  -6   3       30.51       30.18      2.98 o 
  -4  -6   3      311.32      296.21     19.95 o 
  -2  -6   3      181.51      185.29      7.65 o 
   0  -6   3       44.18       29.04      3.21 o 
   2  -6   3        1.11        0.24      1.99 o 
   4  -6   3       64.51       63.59      4.09 o 
   6  -6   3       64.65       56.17      3.43 o 
   8  -6   3      141.32      116.92      4.93 o 
  10  -6   3      156.05      156.06      8.28 o 
  12  -6   3        2.56        3.42      2.24 o 
 -19  -5   3       35.13       27.53      2.57 o 
 -17  -5   3      485.98      480.39     12.17 o 
 -15  -5   3      145.71      147.60      7.27 o 
 -13  -5   3      166.48      168.52      9.06 o 
 -11  -5   3     1536.59     1494.71     19.97 o 
  -9  -5   3     1156.62     1065.58     20.26 o 
  -7  -5   3      221.46      198.12      6.03 o 
  -5  -5   3     1245.26     1091.16     15.89 o 
  -3  -5   3       17.70       12.32      2.03 o 
  -1  -5   3     1998.26     1834.08     25.31 o 
   1  -5   3      198.39      186.68      5.45 o 
   3  -5   3        2.87        1.87      1.58 o 
   5  -5   3       15.78       11.05      1.99 o 
   7  -5   3      134.53      121.57      5.73 o 
   9  -5   3      260.91      253.27      8.93 o 
  11  -5   3      486.91      438.78     14.46 o 
  13  -5   3      107.70      121.04      7.08 o 
  15  -5   3      117.35      102.81      5.47 o 
  17  -5   3       37.64       33.59      2.56 o 
 -22  -4   3       85.54       81.33      6.42 o 
 -20  -4   3       63.81       58.10      4.27 o 
 -18  -4   3      156.92      152.93      6.48 o 
 -16  -4   3      571.05      531.39     13.29 o 
 -14  -4   3      149.58      122.41      5.45 o 
 -12  -4   3     1055.42      881.83     13.20 o 
 -10  -4   3      553.21      535.23      9.00 o 
  -8  -4   3      664.43      586.63      9.10 o 
  -6  -4   3     2311.72     2160.95     24.03 o 
  -4  -4   3      645.34      732.16     49.87 o 
  -2  -4   3      398.05      423.43     37.59 o 
   0  -4   3     2828.19     2567.02     95.69 o 
   2  -4   3     1237.67     1187.04     65.72 o 
   4  -4   3     2886.69     2589.79     29.84 o 
   6  -4   3      841.04      735.66     10.34 o 
   8  -4   3      229.98      240.75      6.14 o 
  10  -4   3     2185.62     1997.29     24.08 o 
  12  -4   3      508.01      456.04     12.39 o 
  14  -4   3      210.83      189.58      7.83 o 
  16  -4   3      248.99      250.04     10.66 o 
  18  -4   3      143.10      127.88      4.99 o 
  20  -4   3      312.25      269.85      8.00 o 
 -25  -3   3       50.56       33.66      6.28 o 
 -23  -3   3      134.84      118.53      5.44 o 
 -21  -3   3      181.23      149.83      7.80 o 
 -19  -3   3      148.70      132.57      6.22 o 
 -17  -3   3      586.65      550.61     12.05 o 
 -15  -3   3      482.98      445.75     12.39 o 
 -13  -3   3      126.59       93.51      3.92 o 
 -11  -3   3      603.02      552.79     66.20 o 
  -9  -3   3      533.94      556.65     23.11 o 
  -7  -3   3      191.96      174.85     16.88 o 
  -5  -3   3      105.60       93.00     10.20 o 
  -3  -3   3     2767.21     2758.42     86.32 o 
  -1  -3   3     3589.45     3424.70     95.29 o 
   1  -3   3     1008.88     1053.24     52.87 o 
   3  -3   3     8529.78     8181.94    159.32 o 
   5  -3   3     2351.30     2060.93     46.39 o 
   7  -3   3     1262.55     1218.49     34.67 o 
   9  -3   3      807.67      696.58     27.86 o 
  11  -3   3     2043.77     1859.49     30.21 o 
  13  -3   3       57.77       68.35      4.28 o 
  15  -3   3      410.19      366.13     10.30 o 
  17  -3   3      360.93      335.86      8.99 o 
  19  -3   3       27.48       19.15      3.00 o 
  21  -3   3       56.26       56.12      4.21 o 
  23  -3   3       16.83       14.47      2.93 o 
 -26  -2   3      383.50      367.88     11.44 o 
 -24  -2   3       22.23       15.71      3.52 o 
 -22  -2   3      236.36      222.21      8.18 o 
 -20  -2   3      150.92      143.85      6.80 o 
 -18  -2   3     1229.34     1109.65     16.42 o 
 -16  -2   3      108.92       85.94      4.50 o 
 -14  -2   3     1232.62     1240.30     39.28 o 
 -12  -2   3        8.72       14.91      4.13 o 
 -10  -2   3      461.50      473.92     16.02 o 
  -8  -2   3     4634.39     4463.97     57.47 o 
  -6  -2   3      922.62      730.53     12.05 o 
  -4  -2   3     1033.58      980.46     18.39 o 
  -2  -2   3     7320.19     6638.69     69.99 o 
   0  -2   3      546.83      456.93     28.23 o 
   2  -2   3     4576.72     4246.19     36.86 o 
   4  -2   3     2938.20     2737.92     32.38 o 
   6  -2   3      784.96      750.95     17.70 o 
   8  -2   3     1780.02     1781.70     29.22 o 
  10  -2   3     1115.92     1120.76     24.85 o 
  12  -2   3       69.56       65.81      7.56 o 
  14  -2   3     6239.37     6000.56     66.83 o 
  16  -2   3     1226.07     1211.67     19.75 o 
  18  -2   3      130.10      112.35      6.72 o 
  20  -2   3      179.95      155.20      7.59 o 
  22  -2   3      192.69      169.35      7.43 o 
  24  -2   3      287.90      254.19      9.53 o 
 -27  -1   3      464.97      470.36     30.19 o 
 -25  -1   3      135.95      124.23      8.30 o 
 -23  -1   3      288.76      319.31     10.10 o 
 -21  -1   3     1764.57     1681.17     19.28 o 
 -19  -1   3     1421.16     1335.67     16.91 o 
 -17  -1   3     1093.08     1129.94     16.36 o 
 -15  -1   3     2798.89     3011.94     79.63 o 
 -13  -1   3     1358.23     1418.12     36.47 o 
 -11  -1   3      572.53      596.39     20.90 o 
  -9  -1   3     7120.05     7501.57     90.64 o 
  -7  -1   3     2261.30     2104.87     29.36 o 
  -5  -1   3     4657.02     4397.64     36.07 o 
  -3  -1   3      124.06       82.27      4.88 o 
  -1  -1   3    41949.46    38487.28    472.52 o 
   1  -1   3     1639.13     1366.27     24.19 o 
   3  -1   3     1705.06     1591.73     20.89 o 
   5  -1   3    10902.50     9994.45    154.83 o 
   7  -1   3     3393.11     3358.05     49.81 o 
   9  -1   3      183.64      143.81      8.57 o 
  11  -1   3       45.04       41.49      5.83 o 
  13  -1   3      486.15      496.06     17.93 o 
  15  -1   3      886.12      864.93     19.04 o 
  17  -1   3       79.42       72.07      4.99 o 
  19  -1   3      508.36      472.53     13.54 o 
  21  -1   3      458.10      476.02     14.38 o 
  23  -1   3      134.15      128.54      5.89 o 
  25  -1   3      221.94      210.81      5.91 o 
 -28   0   3      626.89      518.74     50.94 o 
 -26   0   3      198.83      178.24      6.93 o 
 -24   0   3       16.49       13.83      3.26 o 
 -22   0   3      331.77      338.33     10.28 o 
 -20   0   3     2707.93     2628.75     27.45 o 
 -18   0   3      347.46      362.92      7.99 o 
 -16   0   3      598.96      627.55     22.79 o 
 -14   0   3       11.85       16.19      5.96 o 
 -12   0   3     5708.44     5910.87     54.66 o 
 -10   0   3       15.25       20.12      2.68 o 
  -8   0   3      277.06      261.30      6.61 o 
  -6   0   3      432.82      452.96      9.45 o 
  -4   0   3      134.77      102.18      4.29 o 
  -2   0   3     3652.44     3579.21     47.49 o 
   0   0   3    17449.60    16222.48    283.17 o 
   2   0   3     9559.81     9464.78     99.61 o 
   4   0   3      891.79      974.03     16.96 o 
   6   0   3     3479.74     3133.00     53.55 o 
   8   0   3     8956.74     9369.21     85.22 o 
  10   0   3     4426.79     4341.07     54.96 o 
  12   0   3     2007.26     1938.50     32.90 o 
  14   0   3     1876.12     2105.10     51.23 o 
  16   0   3      273.03      287.30      7.77 o 
  18   0   3       21.60       24.11      3.13 o 
  20   0   3      177.05      140.17      6.43 o 
  22   0   3        0.48       -0.98      2.78 o 
  24   0   3        1.71        1.62      2.00 o 
  26   0   3        5.13        9.14      3.50 o 
 -27   1   3      438.48      445.41     11.17 o 
 -25   1   3      114.90      116.98      5.26 o 
 -23   1   3      282.43      345.51     14.48 o 
 -21   1   3     1667.51     1740.07     23.47 o 
 -19   1   3     1385.53     1434.02     20.68 o 
 -17   1   3      987.30     1085.20     18.63 o 
 -15   1   3     2830.04     3080.28     36.31 o 
 -13   1   3     1366.74     1534.60     29.40 o 
 -11   1   3      732.75      806.09     14.55 o 
  -9   1   3     6887.09     7663.91     72.72 o 
  -7   1   3     2555.38     2567.95     24.97 o 
  -5   1   3     4503.40     4673.89     56.06 o 
  -3   1   3      123.22       86.35      3.86 o 
  -1   1   3    41238.05    40008.15    337.66 o 
   1   1   3     1546.28     1372.54     18.07 o 
   3   1   3     1646.57     1653.93     18.91 o 
   5   1   3    11190.59    11176.69     56.91 o 
   7   1   3     3403.63     3510.65     38.99 o 
   9   1   3      212.23      195.73      9.55 o 
  11   1   3       17.05       13.65      5.22 o 
  13   1   3      508.05      568.00     15.05 o 
  15   1   3     1048.11     1049.11     20.52 o 
  17   1   3       82.39       76.53      5.46 o 
  19   1   3      464.55      474.82     10.84 o 
  21   1   3      508.11      574.34     14.76 o 
  23   1   3      135.12      163.68      8.87 o 
  25   1   3      241.43      265.09      6.93 o 
 -26   2   3      370.29      400.82     18.33 o 
 -24   2   3       23.06       28.06      4.03 o 
 -22   2   3      235.60      269.89      8.39 o 
 -20   2   3      166.55      173.49      6.58 o 
 -18   2   3     1268.40     1302.07     22.66 o 
 -16   2   3       66.36       68.40      4.96 o 
 -14   2   3     1178.84     1395.75     25.37 o 
 -12   2   3       13.62       27.49      4.43 o 
 -10   2   3      565.52      673.24     26.97 o 
  -8   2   3     4596.15     5156.33     78.05 o 
  -6   2   3      882.44      807.71     16.49 o 
  -4   2   3     1092.64     1196.13     17.59 o 
  -2   2   3     7506.88     7704.89     66.47 o 
   0   2   3      512.47      469.15     10.89 o 
   2   2   3     4535.80     4833.43     50.27 o 
   4   2   3     3189.35     3333.30     36.94 o 
   6   2   3      666.40      711.88     15.52 o 
   8   2   3     1893.66     2101.72     25.30 o 
  10   2   3     1244.68     1393.43     32.14 o 
  12   2   3       54.25       47.91      4.90 o 
  14   2   3     6213.95     6758.65    105.86 o 
  16   2   3     1391.21     1554.03     21.35 o 
  18   2   3      134.00      136.55      7.43 o 
  20   2   3      184.44      213.12      8.30 o 
  22   2   3      181.14      203.15      7.55 o 
  24   2   3      276.71      327.93     12.83 o 
 -25   3   3       62.32       64.85      3.49 o 
 -23   3   3      117.28      136.49      7.80 o 
 -21   3   3      134.97      139.51      7.15 o 
 -19   3   3      143.98      147.42      6.99 o 
 -17   3   3      608.10      665.69     16.31 o 
 -15   3   3      549.36      592.72     14.48 o 
 -13   3   3      144.80      152.43      9.77 o 
 -11   3   3      733.03      809.34     20.93 o 
  -9   3   3      588.35      735.76     20.76 o 
  -7   3   3      257.80      281.75     15.58 o 
  -5   3   3      106.45      124.72     14.08 o 
  -3   3   3     2747.10     3249.12     53.46 o 
  -1   3   3     3223.06     3557.71     71.05 o 
   1   3   3      887.76     1138.54     23.19 o 
   3   3   3     8436.56     9748.46     80.35 o 
   5   3   3     2304.92     2448.22     39.90 o 
   7   3   3     1218.73     1375.95     22.66 o 
   9   3   3      906.01      920.75     19.42 o 
  11   3   3     2108.23     2291.74     29.67 o 
  13   3   3       55.32       77.15      6.26 o 
  15   3   3      407.98      430.60     13.51 o 
  17   3   3      369.38      418.51     12.05 o 
  19   3   3       25.40       25.22      4.10 o 
  21   3   3       71.43       90.63      5.16 o 
  23   3   3       15.54       30.88      8.74 o 
 -22   4   3       97.54      123.40      8.55 o 
 -20   4   3       71.22       90.05      5.19 o 
 -18   4   3      174.11      231.80     12.42 o 
 -16   4   3      555.45      622.34     22.86 o 
 -14   4   3      133.04      131.25      7.82 o 
 -12   4   3     1072.96     1090.26     33.20 o 
 -10   4   3      645.54      795.47     28.47 o 
  -8   4   3      634.45      697.19     30.46 o 
  -6   4   3     2210.13     2479.33     59.96 o 
  -4   4   3      690.56      795.84     29.08 o 
  -2   4   3      353.58      428.48     16.40 o 
   0   4   3     2934.54     3392.55    125.83 o 
   2   4   3     1256.38     1421.25     31.09 o 
   4   4   3     2638.95     3025.66     68.53 o 
   6   4   3      781.64      859.55     21.20 o 
   8   4   3      217.90      280.92     15.26 o 
  10   4   3     2078.67     2319.16     41.32 o 
  12   4   3      468.79      559.76     16.51 o 
  14   4   3      166.33      197.52     10.00 o 
  16   4   3      233.31      296.28     14.65 o 
  18   4   3      142.93      190.82      9.52 o 
  20   4   3      343.93      419.27      8.65 o 
 -19   5   3       32.23       36.47      3.26 o 
 -17   5   3      509.71      620.66     24.53 o 
 -15   5   3      138.00      185.84      9.28 o 
 -13   5   3      171.87      213.40     17.58 o 
  -9   5   3     1201.50     1272.58     47.92 o 
  -7   5   3      273.60      314.35     24.01 o 
  -5   5   3     1366.72     1500.62     52.79 o 
  -3   5   3       19.69       17.03      4.23 o 
  -1   5   3     1825.79     1810.29    105.95 o 
   1   5   3      212.13      217.76     13.52 o 
   3   5   3        5.72        4.65      4.20 o 
   5   5   3        3.78       -3.38      6.62 o 
   7   5   3      129.01      123.80     15.26 o 
  11   5   3      514.10      569.88     28.31 o 
  13   5   3      112.38      152.69     14.10 o 
  15   5   3      143.35      182.90     14.08 o 
  17   5   3       27.99       37.02      8.21 o 
 -12   6   3        7.43        2.08      2.90 o 
  12   6   3        4.11        1.06      2.37 o 
 -14  -6   4       80.22       79.36      8.33 o 
 -12  -6   4       92.20       72.34      5.94 o 
 -10  -6   4      200.50      205.05      6.20 o 
  -8  -6   4      102.77      110.34      4.71 o 
  -6  -6   4      129.54      130.88     12.79 o 
  -4  -6   4      716.67      682.40     32.39 o 
  -2  -6   4       68.69       71.35      4.03 o 
   0  -6   4      297.62      240.76      7.90 o 
   2  -6   4      191.49      193.47      6.74 o 
   4  -6   4        4.93        1.24      2.01 o 
   6  -6   4      214.62      210.38      6.68 o 
   8  -6   4       53.43       48.84      3.16 o 
  10  -6   4      126.69      115.72      4.91 o 
  12  -6   4        1.21        5.87      2.06 o 
 -19  -5   4       33.75       31.96      3.14 o 
 -17  -5   4      272.47      248.73     10.04 o 
 -15  -5   4       69.98       55.21      4.35 o 
 -13  -5   4      352.63      318.01      8.62 o 
 -11  -5   4     1207.90     1091.84     18.35 o 
  -9  -5   4       20.71       18.31      2.51 o 
  -7  -5   4     1245.18     1167.39     20.27 o 
  -5  -5   4     1565.81     1501.57     30.32 o 
  -3  -5   4       67.77       51.78      3.46 o 
  -1  -5   4      605.12      623.04     10.27 o 
   1  -5   4     1423.42     1248.76     30.34 o 
   3  -5   4      110.21       78.23      4.09 o 
   5  -5   4      239.88      216.02      6.50 o 
   7  -5   4       78.66       67.28      4.47 o 
   9  -5   4      196.97      183.28      8.40 o 
  11  -5   4        1.99        3.17      3.10 o 
  13  -5   4       13.42        9.23      2.55 o 
  15  -5   4      173.13      165.23      6.44 o 
  17  -5   4      126.58      125.16     13.11 o 
 -22  -4   4       64.23       53.86      5.49 o 
 -20  -4   4      356.27      356.85     11.50 o 
 -18  -4   4      689.47      637.61     12.25 o 
 -16  -4   4       50.74       44.95      3.35 o 
 -14  -4   4      186.43      165.02      5.78 o 
 -12  -4   4      437.86      367.88      8.11 o 
 -10  -4   4     1047.69      865.22     13.57 o 
  -8  -4   4      903.77      874.32     16.79 o 
  -6  -4   4     1567.47     1417.60     21.36 o 
  -4  -4   4      453.23      427.58     37.34 o 
  -2  -4   4     1793.48     1565.84     74.30 o 
   0  -4   4     3260.40     2980.54    105.23 o 
   2  -4   4     2331.64     2130.64     34.38 o 
   4  -4   4      781.05      684.54     10.99 o 
   6  -4   4      710.93      628.73     10.13 o 
   8  -4   4      407.02      341.04      8.48 o 
  10  -4   4      246.11      218.62      8.68 o 
  12  -4   4       20.97       13.51      2.93 o 
  14  -4   4      940.19      917.03     16.75 o 
  16  -4   4      847.78      770.06     16.44 o 
  18  -4   4      183.80      165.07      5.34 o 
  20  -4   4      171.63      151.19      5.47 o 
 -25  -3   4      122.97      106.42      5.49 o 
 -23  -3   4       90.90       84.15      4.24 o 
 -21  -3   4       40.27       33.66      3.29 o 
 -19  -3   4      188.36      151.63      6.26 o 
 -17  -3   4      327.66      269.82      7.89 o 
 -15  -3   4      603.31      512.41      9.04 o 
 -13  -3   4        0.47        0.83      2.10 o 
 -11  -3   4      212.65      195.73     15.16 o 
  -9  -3   4      128.36      153.88      8.95 o 
  -7  -3   4     1036.44     1003.86     25.26 o 
  -5  -3   4     1301.73     1133.11     52.95 o 
  -3  -3   4     1258.85     1192.32     55.57 o 
  -1  -3   4      111.04      107.24     20.19 o 
   1  -3   4     1843.07     1999.35     75.60 o 
   3  -3   4      603.82      671.87     44.94 o 
   5  -3   4      208.32      157.83     13.03 o 
   7  -3   4      797.06      762.96     27.63 o 
   9  -3   4     3820.80     3580.19     67.35 o 
  11  -3   4     3058.83     2872.32     40.32 o 
  13  -3   4     1919.85     1805.07     25.49 o 
  15  -3   4     3127.89     2879.83     30.36 o 
  17  -3   4      458.86      422.16     11.77 o 
  19  -3   4       12.46       14.54      2.58 o 
  21  -3   4      382.63      352.65      8.41 o 
  23  -3   4        1.63       -0.22      2.05 o 
 -26  -2   4      128.84      141.99      5.43 o 
 -24  -2   4       60.16       78.03      6.17 o 
 -22  -2   4      199.30      207.28      9.56 o 
 -20  -2   4      480.22      462.72     11.06 o 
 -18  -2   4      651.33      662.38     12.64 o 
 -16  -2   4     2335.72     2039.62     17.86 o 
 -14  -2   4      183.34      199.87     12.45 o 
 -12  -2   4      762.41      807.42     27.00 o 
 -10  -2   4     1051.38      973.18     24.30 o 
  -8  -2   4     2244.84     2376.66     31.45 o 
  -6  -2   4     1239.01     1234.18     28.84 o 
  -4  -2   4     3519.88     3398.61     37.63 o 
  -2  -2   4     4911.67     4527.80     71.75 o 
   0  -2   4     4228.35     4048.18     51.89 o 
   2  -2   4       20.04       19.61      3.02 o 
   4  -2   4      535.05      433.05     12.23 o 
   6  -2   4     2909.53     3201.49     38.10 o 
   8  -2   4     3622.22     3525.89     46.49 o 
  10  -2   4      694.35      635.88     19.05 o 
  12  -2   4     1234.66     1228.97     30.59 o 
  14  -2   4      417.84      420.12     10.23 o 
  16  -2   4      428.90      369.51     10.15 o 
  18  -2   4      193.61      157.24      7.10 o 
  20  -2   4     1093.39     1030.20     22.36 o 
  22  -2   4      108.44      109.42      5.33 o 
  24  -2   4      257.64      225.63      7.71 o 
 -27  -1   4      312.25      315.53     13.70 o 
 -25  -1   4       38.76       37.84      5.28 o 
 -23  -1   4      272.53      262.21     12.06 o 
 -21  -1   4      586.48      541.58     12.23 o 
 -19  -1   4      192.59      187.22      6.79 o 
 -17  -1   4     2451.50     2433.34     26.54 o 
 -15  -1   4     1743.75     1784.94    100.18 o 
 -13  -1   4     1699.35     1551.67     41.43 o 
 -11  -1   4     3573.85     3690.97     61.72 o 
  -9  -1   4      693.27      804.25     16.02 o 
  -7  -1   4      186.97      165.89      7.72 o 
  -5  -1   4     2512.53     2288.24     20.29 o 
  -3  -1   4     7214.88     6708.22     92.08 o 
  -1  -1   4     5673.70     5057.88     48.67 o 
   1  -1   4     4321.20     4100.99     33.69 o 
   3  -1   4     5487.15     4959.50     64.24 o 
   5  -1   4     5462.18     5135.87     60.27 o 
   7  -1   4     3861.31     3867.38     58.04 o 
   9  -1   4     1329.21     1278.73     34.17 o 
  11  -1   4      539.12      575.24     20.89 o 
  13  -1   4       67.10       58.16      6.63 o 
  15  -1   4      527.56      482.70     10.52 o 
  17  -1   4       43.82       44.81      3.84 o 
  19  -1   4      277.18      275.76      9.48 o 
  21  -1   4       56.13       51.47      5.12 o 
  23  -1   4       30.51       23.14      3.75 o 
  25  -1   4      106.43      105.48      5.66 o 
 -28   0   4      375.95      350.07     28.60 o 
 -26   0   4      400.43      446.51     12.44 o 
 -24   0   4       52.41       42.76      3.62 o 
 -22   0   4     1043.74     1095.49     18.63 o 
 -20   0   4       98.20       96.45      5.80 o 
 -18   0   4      952.68      953.43     14.92 o 
 -16   0   4      628.40      612.21     19.86 o 
 -14   0   4     5561.00     5837.44     63.23 o 
 -12   0   4      485.53      507.13     11.90 o 
 -10   0   4     1965.70     1807.23     17.27 o 
  -8   0   4        0.14       -0.35      1.26 o 
  -6   0   4    12345.90    11622.18     97.08 o 
  -4   0   4    17266.38    16535.33    116.94 o 
  -2   0   4    28052.97    27060.00    223.53 o 
   0   0   4       14.85       19.16      4.73 o 
   2   0   4     5486.13     5459.26     51.25 o 
   4   0   4     3771.55     3279.51     29.99 o 
   6   0   4     7408.12     7669.82     78.91 o 
   8   0   4     1849.44     2276.85     36.86 o 
  10   0   4     4870.30     4977.86     63.27 o 
  12   0   4     7325.89     7476.45     92.40 o 
  14   0   4        0.97        7.91      6.76 o 
  16   0   4      878.10      834.93     12.08 o 
  18   0   4       74.41       90.84      4.83 o 
  20   0   4        1.65        6.55      2.97 o 
  22   0   4      386.83      392.21     10.29 o 
  24   0   4        0.98        2.80      2.86 o 
 -27   1   4      278.36      309.83      9.22 o 
 -25   1   4       33.14       36.02      3.66 o 
 -23   1   4      244.08      252.42      9.11 o 
 -21   1   4      550.64      556.21     13.19 o 
 -19   1   4      198.59      207.85      7.83 o 
 -17   1   4     2326.92     2434.18     29.00 o 
 -15   1   4     1694.87     1869.40     35.48 o 
 -13   1   4     1768.12     1753.66     26.64 o 
 -11   1   4     3338.90     3717.61     33.85 o 
  -9   1   4      759.72      926.06     14.14 o 
  -7   1   4      135.65      111.19      5.19 o 
  -5   1   4     2833.87     2746.94     28.42 o 
  -3   1   4     7267.75     7226.71     65.63 o 
  -1   1   4     5554.33     5258.33     52.60 o 
   1   1   4     4594.13     4654.31     51.24 o 
   3   1   4     5313.12     5125.66     51.84 o 
   5   1   4     5320.80     5350.00     35.36 o 
   7   1   4     3857.99     4106.90     42.92 o 
   9   1   4     1259.91     1316.55     26.15 o 
  11   1   4      446.09      507.54     21.40 o 
  13   1   4       54.21       61.94      7.86 o 
  15   1   4      638.61      634.15     12.87 o 
  17   1   4       51.31       60.10      4.86 o 
  19   1   4      324.95      341.72      9.43 o 
  21   1   4       81.33       86.35      6.26 o 
  23   1   4       30.50       24.01      6.32 o 
  25   1   4      120.55      133.90      7.37 o 
 -26   2   4      146.38      189.82      6.85 o 
 -24   2   4       59.03       88.91      5.65 o 
 -22   2   4      198.83      230.83      7.84 o 
 -20   2   4      444.73      486.89     10.15 o 
 -18   2   4      637.31      724.92     16.81 o 
 -16   2   4     2251.45     2262.50     30.02 o 
 -14   2   4      171.36      198.58     11.16 o 
 -12   2   4      908.53     1130.27     22.13 o 
 -10   2   4      940.07      983.02     18.90 o 
  -8   2   4     2336.43     2856.86     30.09 o 
  -6   2   4     1009.04     1180.58     21.36 o 
  -4   2   4     3436.23     3866.57     47.89 o 
  -2   2   4     5004.72     5363.69     49.73 o 
   0   2   4     3962.98     4219.97     29.99 o 
   2   2   4       20.68       28.94      2.96 o 
   4   2   4      490.94      457.12     12.55 o 
   6   2   4     2681.04     3269.83     45.69 o 
   8   2   4     3765.04     3987.70     43.97 o 
  10   2   4      873.78      909.97     21.35 o 
  12   2   4     1178.09     1300.14     27.66 o 
  14   2   4      473.57      540.64     15.12 o 
  16   2   4      355.88      357.01     11.20 o 
  18   2   4      185.81      200.75      9.16 o 
  20   2   4     1115.36     1267.72     30.70 o 
  22   2   4      119.25      150.48      6.91 o 
  24   2   4      256.67      325.74     12.12 o 
 -25   3   4      129.60      159.38      6.07 o 
 -23   3   4       73.70       91.38      4.91 o 
 -21   3   4       66.43       73.96      5.53 o 
 -19   3   4      181.57      172.37      8.34 o 
 -17   3   4      268.43      250.60     11.30 o 
 -15   3   4      517.50      529.04     15.06 o 
 -13   3   4        1.72        1.05      2.81 o 
 -11   3   4      174.82      201.04     12.35 o 
  -9   3   4      107.98      157.95      8.38 o 
  -7   3   4     1197.70     1384.18     35.24 o 
  -5   3   4     1488.13     1580.77     60.31 o 
  -3   3   4     1226.08     1396.14     27.44 o 
  -1   3   4       86.63       84.73      7.98 o 
   1   3   4     1696.45     2190.45     46.95 o 
   3   3   4      582.00      785.02     16.06 o 
   5   3   4      148.54      120.78      8.07 o 
   7   3   4      775.82      828.65     18.06 o 
   9   3   4     3735.36     4091.95     45.97 o 
  11   3   4     2960.13     3392.97     53.87 o 
  13   3   4     1892.28     2193.68     27.67 o 
  15   3   4     3392.50     3824.78     60.39 o 
  17   3   4      464.87      554.86     16.14 o 
  19   3   4       20.08       34.27      3.54 o 
  21   3   4      371.40      447.27      9.51 o 
  23   3   4        1.63        2.98      2.25 o 
 -22   4   4       45.47       47.75      4.20 o 
 -20   4   4      338.87      473.03     14.12 o 
 -18   4   4      726.67      888.45     30.88 o 
 -16   4   4       79.55       90.45      7.50 o 
 -14   4   4      194.09      210.67     10.28 o 
 -12   4   4      399.70      457.63     28.01 o 
 -10   4   4     1189.56     1146.14    123.15 o 
  -8   4   4      914.67     1159.26     31.58 o 
  -6   4   4     1604.93     1778.21     44.46 o 
  -4   4   4      461.95      508.78     17.87 o 
  -2   4   4     1682.96     1815.87     45.02 o 
   0   4   4     3429.75     3980.53     56.93 o 
   2   4   4     2346.78     2730.43     85.23 o 
   4   4   4      724.89      773.06     34.48 o 
   6   4   4      781.59      856.14     26.86 o 
   8   4   4      360.24      370.31     18.05 o 
  10   4   4      227.21      243.08     13.20 o 
  12   4   4       26.57       26.28      3.78 o 
  14   4   4      874.35     1127.44     35.92 o 
  16   4   4      807.17     1063.57     28.94 o 
  18   4   4      187.62      242.15     10.28 o 
  20   4   4      199.96      233.16      8.08 o 
 -19   5   4       33.52       38.11      2.83 o 
 -17   5   4      286.07      341.60     11.08 o 
 -15   5   4       86.75       99.08      7.30 o 
 -13   5   4      376.62      462.31     26.33 o 
  -9   5   4       28.94       30.62      8.79 o 
  -7   5   4     1267.48     1301.72    132.59 o 
  -5   5   4     1664.60     1875.89     58.59 o 
  -3   5   4       62.91       48.18     15.24 o 
  -1   5   4      538.93      606.56     21.49 o 
   1   5   4     1501.13     1429.67     50.09 o 
   3   5   4      103.70       85.59      6.96 o 
   5   5   4      193.87      199.27     13.15 o 
   7   5   4       77.03       87.09     13.09 o 
  11   5   4        4.91        4.20      5.17 o 
  13   5   4       14.81        4.06      4.06 o 
  15   5   4      138.86      192.36     15.07 o 
  17   5   4      140.89      206.05      8.21 o 
 -12   6   4       86.52       98.83      8.74 o 
  10   6   4      146.50      153.89      9.23 o 
 -14  -6   5       65.66       53.97      3.83 o 
 -12  -6   5      178.57      182.84     20.00 o 
 -10  -6   5      330.76      363.74      7.73 o 
  -8  -6   5       45.53       49.62      4.45 o 
  -6  -6   5      623.34      556.12     25.29 o 
  -4  -6   5      180.37      159.16      6.59 o 
  -2  -6   5      309.65      317.21     15.17 o 
   0  -6   5      554.85      524.99     12.55 o 
   2  -6   5       34.94       33.99      2.80 o 
   4  -6   5      539.23      572.09     21.35 o 
   6  -6   5      229.68      218.02      7.44 o 
   8  -6   5       99.58       95.27      5.94 o 
  10  -6   5      145.12      156.65      6.51 o 
 -19  -5   5       20.08       12.86      2.25 o 
 -17  -5   5      182.19      193.32      8.75 o 
 -15  -5   5      299.57      298.34      8.42 o 
 -13  -5   5       78.21       90.10      5.26 o 
 -11  -5   5      188.06      167.35      6.55 o 
  -9  -5   5      435.97      399.30     11.02 o 
  -7  -5   5      794.37      773.58     17.76 o 
  -5  -5   5      991.35      865.40     14.72 o 
  -3  -5   5       38.65       35.31      2.87 o 
  -1  -5   5     1689.90     1546.71     30.81 o 
   1  -5   5      806.30      718.63     20.23 o 
   3  -5   5      310.73      275.30      7.39 o 
   5  -5   5      642.45      610.68     15.95 o 
   7  -5   5      643.57      567.25     15.98 o 
   9  -5   5      556.73      545.14     13.91 o 
  11  -5   5        5.92        3.17      2.83 o 
  13  -5   5       53.01       50.23      4.34 o 
  15  -5   5       44.32       37.48      3.08 o 
 -22  -4   5      133.69      112.35      4.54 o 
 -20  -4   5      102.16       98.62      4.64 o 
 -18  -4   5      345.95      350.69      9.06 o 
 -16  -4   5      161.94      130.10      5.27 o 
 -14  -4   5       76.41       56.11      3.41 o 
 -12  -4   5      454.82      340.21      7.78 o 
 -10  -4   5      401.66      360.70      7.93 o 
  -8  -4   5      203.66      188.89      5.25 o 
  -6  -4   5      591.08      539.74      8.11 o 
  -4  -4   5      924.28      779.21     10.45 o 
  -2  -4   5      630.37      578.14     11.34 o 
   0  -4   5     1317.35     1137.74     26.14 o 
   2  -4   5      177.51      147.77      6.09 o 
   4  -4   5      716.33      634.11     10.28 o 
   6  -4   5     1241.67     1155.88     15.29 o 
   8  -4   5      886.40      782.87     13.08 o 
  10  -4   5     2249.25     1875.88     25.74 o 
  12  -4   5      389.14      370.28     11.44 o 
  14  -4   5       27.71       26.03      3.32 o 
  16  -4   5       42.58       37.79      3.28 o 
  18  -4   5       30.30       25.89      2.65 o 
  20  -4   5       16.74       10.05      3.57 o 
 -25  -3   5       33.06       26.60      3.08 o 
 -23  -3   5       36.14       31.27      2.66 o 
 -21  -3   5      504.56      438.40      9.92 o 
 -19  -3   5     1023.24      914.26     14.93 o 
 -17  -3   5     2245.41     2067.23     32.39 o 
 -15  -3   5      110.46       98.41      4.41 o 
 -13  -3   5       70.81       53.72      3.09 o 
 -11  -3   5      261.69      248.70     18.02 o 
  -9  -3   5      372.67      385.27     16.01 o 
  -7  -3   5      250.50      223.98     14.22 o 
  -5  -3   5     1205.47     1193.93     55.43 o 
  -3  -3   5     1555.34     1427.01     62.40 o 
  -1  -3   5     2420.20     2225.19     80.37 o 
   1  -3   5      321.72      287.64     29.88 o 
   3  -3   5     3073.95     2944.14     98.92 o 
   5  -3   5      861.76      827.59     21.58 o 
   7  -3   5     1562.75     1658.98     33.76 o 
   9  -3   5     1263.36     1137.90     21.00 o 
  11  -3   5     2225.82     1986.52     42.66 o 
  13  -3   5      433.65      408.76     11.58 o 
  15  -3   5      882.29      816.25     16.61 o 
  17  -3   5      440.91      406.43     11.26 o 
  19  -3   5      540.23      440.91     11.00 o 
  21  -3   5      322.81      286.90      9.11 o 
 -26  -2   5       27.91       17.64      2.74 o 
 -24  -2   5       43.57       28.62      3.46 o 
 -22  -2   5      147.74      132.96      7.03 o 
 -20  -2   5      115.45      102.37      5.04 o 
 -18  -2   5      185.41      144.85      5.63 o 
 -16  -2   5      894.97      886.00     11.25 o 
 -14  -2   5      582.51      621.97     21.72 o 
 -12  -2   5     1871.03     1960.86     37.09 o 
 -10  -2   5      709.63      583.10     18.25 o 
  -8  -2   5     1627.05     1575.40     30.51 o 
  -6  -2   5      962.08      836.55     16.92 o 
  -4  -2   5      457.03      436.39     10.09 o 
  -2  -2   5      921.49      923.05     30.25 o 
   0  -2   5     2183.64     2322.34     42.69 o 
   2  -2   5     4281.76     4260.97     93.76 o 
   4  -2   5     2068.75     1862.55     36.40 o 
   6  -2   5     1024.18     1097.85     22.02 o 
   8  -2   5      332.23      313.69     12.84 o 
  10  -2   5     2176.07     2135.09     50.89 o 
  12  -2   5      450.68      423.55     17.99 o 
  14  -2   5      596.92      514.64     12.26 o 
  16  -2   5       92.08       71.95      4.74 o 
  18  -2   5      112.06       97.37      5.29 o 
  20  -2   5       91.93       81.41      4.51 o 
  22  -2   5       60.26       67.80      5.00 o 
  24  -2   5       87.75       66.14      5.39 o 
 -27  -1   5      155.79      124.62      8.60 o 
 -25  -1   5       98.85       96.01      6.61 o 
 -23  -1   5      145.36      133.50      8.86 o 
 -21  -1   5      292.43      265.37      9.31 o 
 -19  -1   5       86.66       77.69      4.44 o 
 -17  -1   5      928.43      802.43     14.67 o 
 -15  -1   5      227.17      262.84     17.95 o 
 -13  -1   5     2775.11     2954.20     58.63 o 
 -11  -1   5     2063.44     2081.90     43.95 o 
  -9  -1   5     3502.27     3412.52     58.40 o 
  -7  -1   5      564.63      554.12     11.48 o 
  -5  -1   5    11510.07    10675.53    178.08 o 
  -3  -1   5     7283.31     6786.35     44.56 o 
  -1  -1   5     1082.96      936.07     11.27 o 
   1  -1   5     7998.29     7640.29     75.12 o 
   3  -1   5     2066.71     1933.93     31.79 o 
   5  -1   5     2224.55     2142.92     92.50 o 
   7  -1   5      260.74      270.05     17.38 o 
   9  -1   5     4570.82     4703.00     72.12 o 
  11  -1   5     3358.54     3454.78     66.65 o 
  13  -1   5      464.05      404.44     21.68 o 
  15  -1   5      457.37      410.10      9.32 o 
  17  -1   5      251.32      264.30      8.61 o 
  19  -1   5      113.71       97.97      5.41 o 
  21  -1   5      128.85      111.91      6.68 o 
  23  -1   5        4.27        1.19      2.09 o 
  25  -1   5       67.98       40.48      6.18 o 
 -28   0   5      194.93      187.54      9.36 o 
 -26   0   5        0.76        2.73      2.44 o 
 -24   0   5      343.07      361.61      9.80 o 
 -22   0   5      117.44      111.76      6.26 o 
 -20   0   5      128.43      126.90      6.64 o 
 -18   0   5      340.50      324.71      9.30 o 
 -16   0   5     6043.03     6108.52    110.38 o 
 -14   0   5      957.49      925.00     22.14 o 
 -12   0   5     4477.63     4402.38     48.21 o 
 -10   0   5     3059.33     3055.33     27.75 o 
  -8   0   5        2.75        4.23      1.59 o 
  -6   0   5     1228.92     1126.80     13.22 o 
  -4   0   5    27394.13    27574.34    187.46 o 
  -2   0   5     7643.77     7590.33     79.46 o 
   0   0   5       86.41       97.63      4.04 o 
   2   0   5      403.62      368.70      6.76 o 
   4   0   5     3055.97     3018.65     24.89 o 
   6   0   5     3889.92     4168.66     49.21 o 
   8   0   5     7093.94     7991.29     80.18 o 
  10   0   5     1770.45     1681.06     35.43 o 
  12   0   5       58.90       47.27      7.41 o 
  14   0   5      359.81      306.86     33.38 o 
  16   0   5     2989.93     3031.53     31.92 o 
  18   0   5      234.62      298.12      9.68 o 
  20   0   5       98.36      103.67      6.47 o 
  22   0   5      159.95      192.52      7.83 o 
  24   0   5        2.46       -2.46      2.46 o 
 -27   1   5      146.38      156.13      5.84 o 
 -25   1   5      111.63      122.01      5.89 o 
 -23   1   5      142.98      156.80      7.46 o 
 -21   1   5      312.69      317.37      9.67 o 
 -19   1   5       89.73       97.53      5.48 o 
 -17   1   5      869.38      807.59     19.57 o 
 -15   1   5      288.42      373.81     17.29 o 
 -13   1   5     2816.29     3245.74     51.54 o 
 -11   1   5     2147.98     2317.79     28.55 o 
  -9   1   5     3470.65     3581.36     30.05 o 
  -7   1   5      442.12      457.17      8.68 o 
  -5   1   5    12112.82    11871.19     70.43 o 
  -3   1   5     7447.46     7424.42     53.45 o 
  -1   1   5     1355.31     1247.67     15.12 o 
   1   1   5     8321.15     8440.94     52.78 o 
   3   1   5     2232.33     2184.74     17.78 o 
   5   1   5     2565.26     2575.87     22.44 o 
   7   1   5      262.33      304.89     10.02 o 
   9   1   5     4395.63     4810.23     56.26 o 
  11   1   5     3470.87     3890.38     83.63 o 
  13   1   5      438.83      424.08     21.46 o 
  15   1   5      418.37      403.53     10.20 o 
  17   1   5      234.93      256.07      9.41 o 
  19   1   5      134.30      134.42      6.06 o 
  21   1   5      147.75      134.38      7.36 o 
  23   1   5        4.88        5.15      2.49 o 
  25   1   5       83.87       86.36      6.22 o 
 -26   2   5       35.50       36.49      2.53 o 
 -24   2   5       40.52       31.62      3.90 o 
 -22   2   5      150.70      164.04      7.34 o 
 -20   2   5      115.48      106.61      5.67 o 
 -18   2   5      185.96      171.05      7.78 o 
 -16   2   5      875.04      983.54     19.40 o 
 -14   2   5      570.46      714.98     18.16 o 
 -12   2   5     1671.71     2022.30     29.27 o 
 -10   2   5      587.87      567.41     16.49 o 
  -8   2   5     1727.05     1992.95     30.63 o 
  -6   2   5      799.59      821.29     19.94 o 
  -4   2   5      407.08      439.55     10.09 o 
  -2   2   5      783.52      901.28     16.07 o 
   0   2   5     2009.29     2400.33     25.67 o 
   2   2   5     4243.83     4739.61     64.41 o 
   4   2   5     2268.85     2303.72     30.82 o 
   6   2   5      930.60     1104.13     21.44 o 
   8   2   5      326.96      325.72     10.44 o 
  10   2   5     1939.67     2137.11     38.58 o 
  12   2   5      464.65      473.77     17.52 o 
  14   2   5      639.35      652.55     15.01 o 
  16   2   5       63.27       54.36      4.86 o 
  18   2   5      125.90      127.51      6.54 o 
  20   2   5       97.92      104.16      6.02 o 
  22   2   5       52.85       54.99      4.21 o 
  24   2   5       77.94       81.14      4.29 o 
 -25   3   5       31.63       42.09      3.92 o 
 -23   3   5       50.82       70.13      4.13 o 
 -21   3   5      516.91      559.89     12.65 o 
 -19   3   5     1019.96     1040.09     20.81 o 
 -17   3   5     2073.97     2186.71     31.13 o 
 -15   3   5      135.33      139.90      7.30 o 
 -13   3   5       51.89       36.52      4.29 o 
 -11   3   5      193.90      224.63     13.05 o 
  -9   3   5      359.97      435.54     16.57 o 
  -7   3   5      223.45      234.05      9.98 o 
  -5   3   5     1026.35     1213.89     21.93 o 
  -3   3   5     1616.50     1867.64     26.79 o 
  -1   3   5     2590.51     2836.80     43.34 o 
   1   3   5      330.73      335.42     13.20 o 
   3   3   5     2853.74     3287.75     44.01 o 
   5   3   5      700.55      772.18     20.28 o 
   7   3   5     1559.00     1964.38     29.17 o 
   9   3   5     1351.11     1439.51     35.33 o 
  11   3   5     2071.86     2314.23     47.02 o 
  13   3   5      451.33      524.01     13.14 o 
  15   3   5      853.93      948.61     19.68 o 
  17   3   5      429.01      477.48     14.62 o 
  19   3   5      565.21      610.36     12.54 o 
  21   3   5      338.00      397.18     18.34 o 
 -22   4   5       99.82      133.30      5.70 o 
 -20   4   5      102.92      136.63      8.81 o 
 -18   4   5      382.58      485.15     18.23 o 
 -16   4   5      201.54      234.97     15.43 o 
 -14   4   5       71.01       68.83      5.72 o 
 -12   4   5      478.25      431.20     16.18 o 
 -10   4   5      412.50      425.20     20.60 o 
  -8   4   5      231.44      271.81     17.14 o 
  -6   4   5      720.98      866.86     22.95 o 
  -4   4   5      985.21     1048.19     22.48 o 
  -2   4   5      583.00      678.84     28.52 o 
   0   4   5     1479.75     1576.94     36.41 o 
   2   4   5      181.82      204.68     13.38 o 
   4   4   5      860.01      992.43     28.68 o 
   6   4   5     1328.76     1553.57     49.49 o 
   8   4   5      810.36      892.82     30.21 o 
  10   4   5     2243.79     2427.34     37.40 o 
  12   4   5      386.68      468.27     15.14 o 
  14   4   5       18.62       31.69      5.30 o 
  16   4   5       29.43       37.99      5.31 o 
  18   4   5       34.86       34.93      3.48 o 
  20   4   5       22.61       27.34      5.02 o 
 -19   5   5       20.83       18.13      2.72 o 
 -17   5   5      195.10      269.48      9.98 o 
 -15   5   5      266.46      298.66     20.05 o 
 -13   5   5       77.67      109.60     13.86 o 
  -9   5   5      425.04      381.12     35.53 o 
  -7   5   5      880.01      929.29     89.58 o 
  -5   5   5     1036.93     1043.97     46.71 o 
  -3   5   5       45.48       45.86     11.13 o 
  -1   5   5     1755.92     1815.46    147.95 o 
   1   5   5      885.37      891.04     40.09 o 
   3   5   5      259.08      266.75     16.69 o 
   5   5   5      697.37      758.85     39.34 o 
  11   5   5        1.03        7.39      3.77 o 
  13   5   5       45.13       61.56      6.09 o 
  15   5   5       45.08       54.46      5.25 o 
 -14   6   5       64.34       67.62      5.70 o 
 -12   6   5      176.78      220.79     12.61 o 
   8   6   5       96.17      106.41      7.49 o 
  10   6   5      164.59      169.64      8.89 o 
 -14  -6   6       39.82       39.80      4.44 o 
 -12  -6   6      279.27      313.61     24.78 o 
 -10  -6   6      109.40      117.13      5.86 o 
  -8  -6   6      197.50      199.62     12.00 o 
  -6  -6   6      609.03      580.06     19.88 o 
  -4  -6   6      182.62      167.05      7.11 o 
  -2  -6   6      224.35      217.97      8.60 o 
   0  -6   6       59.83       57.09      3.71 o 
   2  -6   6      159.06      186.55      8.91 o 
   4  -6   6        8.05       10.22      2.06 o 
   6  -6   6      119.13      104.82      6.52 o 
   8  -6   6      517.88      551.10     15.98 o 
  10  -6   6      470.58      428.82     11.18 o 
 -19  -5   6      118.57      137.15     11.62 o 
 -17  -5   6       67.69       71.43      4.77 o 
 -15  -5   6      187.26      186.34      6.55 o 
 -13  -5   6       94.80       77.09      4.54 o 
 -11  -5   6      308.97      290.00      7.98 o 
  -9  -5   6      360.96      352.54      8.21 o 
  -7  -5   6       21.00       13.33      1.96 o 
  -5  -5   6       39.38       35.67      2.85 o 
  -3  -5   6       45.43       49.73      3.70 o 
  -1  -5   6     1247.35     1217.54     24.20 o 
   1  -5   6        0.45        0.96      1.76 o 
   3  -5   6      187.80      193.61      6.42 o 
   5  -5   6      539.36      531.90     14.26 o 
   7  -5   6      312.32      293.27      9.67 o 
   9  -5   6      216.14      182.43      7.08 o 
  11  -5   6      111.94       94.23      6.07 o 
  13  -5   6       64.46       51.14      3.94 o 
  15  -5   6       30.41       25.72      2.91 o 
 -22  -4   6       50.19       30.37      2.53 o 
 -20  -4   6      341.03      328.81      9.18 o 
 -18  -4   6     1067.47      968.06     16.06 o 
 -16  -4   6      768.72      744.81     17.11 o 
 -14  -4   6      480.32      413.61      9.46 o 
 -12  -4   6     1648.57     1445.43     19.07 o 
 -10  -4   6     1134.38     1073.43     16.23 o 
  -8  -4   6      492.84      485.08      8.95 o 
  -6  -4   6      525.07      425.10      7.89 o 
  -4  -4   6     1902.26     1704.64     19.97 o 
  -2  -4   6      234.55      195.59      5.77 o 
   0  -4   6      257.84      202.80      6.16 o 
   2  -4   6      489.26      448.38      8.85 o 
   4  -4   6     1046.93      927.87     12.35 o 
   6  -4   6       83.09       57.23      3.53 o 
   8  -4   6      328.67      306.82      8.20 o 
  10  -4   6      371.84      395.18      9.86 o 
  12  -4   6      222.23      218.10      8.28 o 
  14  -4   6       22.58       24.35      3.07 o 
  16  -4   6      482.23      462.33     10.80 o 
  18  -4   6       43.94       42.45      3.11 o 
 -25  -3   6       32.00       21.69      3.97 o 
 -23  -3   6      610.94      533.95     13.32 o 
 -21  -3   6      315.75      319.18      8.44 o 
 -19  -3   6      565.19      490.10     10.84 o 
 -17  -3   6     1215.88     1150.76     26.27 o 
 -15  -3   6     1977.78     1802.21     17.81 o 
 -13  -3   6      582.86      521.22      9.34 o 
 -11  -3   6      454.34      401.61     18.84 o 
  -9  -3   6      227.77      215.73     11.07 o 
  -7  -3   6     2493.63     2382.08     46.84 o 
  -5  -3   6      429.24      466.69     35.86 o 
  -3  -3   6     1140.11      912.18     51.42 o 
  -1  -3   6     2376.72     2056.98     89.34 o 
   1  -3   6      717.53      715.68     48.87 o 
   3  -3   6      660.94      581.43     45.50 o 
   5  -3   6      992.72      947.86     34.25 o 
   7  -3   6     1232.65     1148.84     30.51 o 
   9  -3   6     2401.23     2103.10     21.18 o 
  11  -3   6      650.72      535.91     13.33 o 
  13  -3   6     1622.03     1517.20     25.26 o 
  15  -3   6      189.34      177.47      7.12 o 
  17  -3   6      192.24      159.04      7.53 o 
  19  -3   6      195.92      190.66      6.85 o 
  21  -3   6      203.67      156.54      6.23 o 
 -26  -2   6       59.27       58.35      4.21 o 
 -24  -2   6        3.45        2.80      2.37 o 
 -22  -2   6      109.40      103.26      5.60 o 
 -20  -2   6      190.74      146.30      6.10 o 
 -18  -2   6      425.83      434.97      8.80 o 
 -16  -2   6      348.75      327.42      7.05 o 
 -14  -2   6      949.04      859.43     25.80 o 
 -12  -2   6       49.43       75.61     10.31 o 
 -10  -2   6       84.66       90.69     10.13 o 
  -8  -2   6      970.32      978.84     16.44 o 
  -6  -2   6     1057.29     1043.26     16.81 o 
  -4  -2   6       81.25      110.84      5.79 o 
  -2  -2   6     2156.53     2159.49     24.57 o 
   0  -2   6      935.60      803.61     21.97 o 
   2  -2   6     5813.03     5933.36     74.30 o 
   4  -2   6     1458.39     1415.91     24.76 o 
   6  -2   6     1370.18     1322.99     36.40 o 
   8  -2   6     1103.37     1122.55     24.80 o 
  10  -2   6     1886.77     1751.82     33.46 o 
  12  -2   6       18.42        9.14      4.25 o 
  14  -2   6      933.85      807.39     17.06 o 
  16  -2   6      374.69      342.39      9.69 o 
  18  -2   6      330.55      298.46      8.91 o 
  20  -2   6      115.67      101.25      6.24 o 
  22  -2   6       39.43       37.53      3.98 o 
 -27  -1   6      278.03      265.28      8.17 o 
 -25  -1   6       26.84       29.95      4.37 o 
 -23  -1   6       56.12       56.24      4.45 o 
 -21  -1   6      599.20      561.96     11.68 o 
 -19  -1   6      597.94      580.65     13.36 o 
 -17  -1   6     1243.57     1231.76     15.96 o 
 -15  -1   6     1778.68     1785.97     52.96 o 
 -13  -1   6      255.51      236.79     15.56 o 
 -11  -1   6     1668.02     1620.00     52.12 o 
  -9  -1   6      785.04      792.79     13.69 o 
  -7  -1   6     1960.68     1804.20     24.67 o 
  -5  -1   6     2421.51     2318.11     28.14 o 
  -3  -1   6    10211.65    10184.00     68.09 o 
  -1  -1   6      807.92      818.48     13.34 o 
   1  -1   6     2376.44     2344.88     25.12 o 
   3  -1   6     2006.31     2012.20     51.27 o 
   5  -1   6     5570.71     5715.19    101.16 o 
   7  -1   6      469.27      458.92     23.94 o 
   9  -1   6     1197.90     1160.81     35.69 o 
  11  -1   6     1856.92     1770.68     43.19 o 
  13  -1   6       40.20       36.82      4.15 o 
  15  -1   6      277.60      272.55      7.60 o 
  17  -1   6        1.37        5.50      2.19 o 
  19  -1   6      241.36      259.61     10.78 o 
  21  -1   6      261.12      275.63      8.98 o 
  23  -1   6       18.74       29.89      3.17 o 
 -28   0   6      114.17       97.42      6.98 o 
 -26   0   6        4.54       -1.39      2.89 o 
 -24   0   6      237.88      257.61      7.31 o 
 -22   0   6     3338.40     3391.87     35.97 o 
 -20   0   6      525.61      492.85     12.53 o 
 -18   0   6      686.62      632.63     18.00 o 
 -16   0   6     1010.74     1053.66     40.64 o 
 -14   0   6      254.40      270.36     19.14 o 
 -12   0   6     1421.45     1461.87     24.43 o 
 -10   0   6     2697.55     2814.67     46.70 o 
  -8   0   6      109.35      117.28      5.30 o 
  -6   0   6     1266.26     1158.54     17.35 o 
  -4   0   6     2883.24     3016.07     36.26 o 
  -2   0   6    11234.57    10662.07    142.62 o 
   0   0   6     2689.96     2333.24     22.20 o 
   2   0   6     1435.97     1333.57     14.88 o 
   4   0   6     1760.35     1546.16     17.58 o 
   6   0   6      312.46      240.86      8.04 o 
   8   0   6      212.84      202.03     11.39 o 
  10   0   6      266.33      291.89     14.92 o 
  12   0   6      343.31      276.28     14.62 o 
  14   0   6     1183.42     1162.28     24.80 o 
  16   0   6       69.16       70.33      5.34 o 
  18   0   6        2.24        0.87      3.34 o 
  20   0   6      178.38      190.66      8.60 o 
  22   0   6       30.64       27.33      3.77 o 
  24   0   6       53.27       67.14      4.60 o 
 -27   1   6      296.88      339.47      8.32 o 
 -25   1   6       34.07       33.90      4.05 o 
 -23   1   6       69.90       84.51      6.52 o 
 -21   1   6      514.08      523.32     13.24 o 
 -19   1   6      609.87      649.93     14.58 o 
 -17   1   6     1321.47     1390.29     23.72 o 
 -15   1   6     1719.96     1860.25     38.90 o 
 -13   1   6      293.78      318.08     10.09 o 
 -11   1   6     1947.26     2024.66     25.51 o 
  -9   1   6      761.54      786.77     12.82 o 
  -7   1   6     2249.19     2246.64     22.34 o 
  -5   1   6     2683.24     2769.95     23.63 o 
  -3   1   6    10365.61    10712.36     70.43 o 
  -1   1   6     1017.48     1103.75     15.07 o 
   1   1   6     2469.15     2573.95     23.80 o 
   3   1   6     2232.57     2340.46     20.26 o 
   5   1   6     5903.46     6328.50     41.91 o 
   7   1   6      468.42      502.39     15.54 o 
   9   1   6     1264.58     1366.77     35.29 o 
  11   1   6     1963.13     2052.03     46.27 o 
  13   1   6       25.53       24.86      3.76 o 
  15   1   6      230.91      237.20      7.99 o 
  17   1   6        2.65        6.07      2.99 o 
  19   1   6      230.97      278.64     11.13 o 
  21   1   6      241.77      285.46      7.95 o 
  23   1   6       17.68       34.44      3.64 o 
 -26   2   6       51.38       58.52      2.95 o 
 -24   2   6        4.58        1.73      2.44 o 
 -22   2   6      101.99      116.65      6.20 o 
 -20   2   6      163.76      140.37      7.83 o 
 -18   2   6      367.49      427.96     12.03 o 
 -16   2   6      437.37      478.77     15.12 o 
 -14   2   6      938.90     1039.76     22.28 o 
 -12   2   6       68.76      115.80      6.86 o 
 -10   2   6       66.70       82.74      5.35 o 
  -8   2   6      898.97     1031.04     17.51 o 
  -6   2   6     1273.73     1462.59     26.19 o 
  -4   2   6       99.12      139.66      6.28 o 
  -2   2   6     1956.33     2207.77     30.03 o 
   0   2   6      798.78      779.48     16.54 o 
   2   2   6     5808.79     6769.67     59.84 o 
   4   2   6     1246.19     1283.20     23.38 o 
   6   2   6     1428.02     1526.11     23.07 o 
   8   2   6     1006.50     1167.40     24.75 o 
  10   2   6     1893.55     1936.48     33.35 o 
  12   2   6       18.98       11.43      5.81 o 
  14   2   6     1049.72     1109.73     21.61 o 
  16   2   6      378.77      419.55     11.39 o 
  18   2   6      305.61      340.65      9.64 o 
  20   2   6       99.52      101.12      6.26 o 
  22   2   6       44.87       46.59      2.95 o 
 -25   3   6       39.00       38.20      4.49 o 
 -23   3   6      588.49      658.46     11.64 o 
 -21   3   6      360.61      418.34     10.93 o 
 -19   3   6      580.79      590.81     15.09 o 
 -17   3   6     1201.35     1349.22     24.12 o 
 -15   3   6     2000.51     2174.23     32.03 o 
 -13   3   6      516.58      563.68     15.09 o 
 -11   3   6      468.94      498.25     14.85 o 
  -9   3   6      222.35      254.34     12.07 o 
  -7   3   6     2307.93     2534.11     68.10 o 
  -5   3   6      425.30      555.47     19.32 o 
  -3   3   6     1066.69     1032.39     25.08 o 
  -1   3   6     2412.34     2490.76     40.78 o 
   1   3   6      762.63      906.22     21.76 o 
   3   3   6      675.44      681.39     19.53 o 
   5   3   6      928.58      990.73     23.77 o 
   7   3   6     1251.25     1345.52     24.69 o 
   9   3   6     2266.75     2463.61     36.70 o 
  11   3   6      578.44      578.99     16.52 o 
  13   3   6     1552.84     1789.30     26.57 o 
  15   3   6      177.13      212.21     10.69 o 
  17   3   6      182.00      192.54      9.20 o 
  19   3   6      237.44      284.39      8.82 o 
  21   3   6      210.44      235.00      8.28 o 
 -22   4   6       29.55       29.42      3.16 o 
 -20   4   6      345.71      460.09     15.34 o 
 -18   4   6     1041.99     1210.19     45.86 o 
 -16   4   6      680.91      873.07     29.98 o 
 -14   4   6      478.14      514.90     16.75 o 
 -12   4   6     1766.30     1887.73     39.88 o 
 -10   4   6     1228.79     1344.75     30.40 o 
  -8   4   6      545.16      688.14     40.72 o 
  -6   4   6      622.99      642.58     38.46 o 
  -4   4   6     1867.05     2080.87     41.20 o 
  -2   4   6      209.07      224.22     12.90 o 
   0   4   6      230.54      242.34     11.49 o 
   2   4   6      481.66      582.19     28.49 o 
   4   4   6     1061.01     1217.45     32.56 o 
   6   4   6       70.54       60.90      5.80 o 
   8   4   6      375.75      452.35     16.60 o 
  10   4   6      379.36      504.80     21.45 o 
  12   4   6      225.43      293.04     17.65 o 
  14   4   6       37.03       52.43      8.10 o 
  16   4   6      479.25      563.99     15.86 o 
  18   4   6       51.49       66.35      3.77 o 
 -19   5   6      122.44      178.98      7.40 o 
 -17   5   6       62.63       83.34      5.95 o 
 -15   5   6      160.86      193.94     16.66 o 
 -13   5   6       78.36       68.01     10.19 o 
  -9   5   6      357.45      386.35     42.48 o 
  -7   5   6       40.70       35.93      5.95 o 
  -5   5   6       22.03       18.67      4.84 o 
  -3   5   6       41.03       47.59      9.56 o 
  -1   5   6     1361.83     1388.46     51.06 o 
   1   5   6        1.25        5.94      5.36 o 
   3   5   6      181.22      216.04     12.21 o 
   5   5   6      500.79      577.75     22.56 o 
  11   5   6      121.80      147.37     13.67 o 
  13   5   6       73.04       90.86      6.72 o 
  15   5   6       15.38       22.52      2.86 o 
   8   6   6      504.91      532.34     15.60 o 
 -12  -6   7       52.52       61.09      3.88 o 
 -10  -6   7      163.89      169.16     13.38 o 
  -8  -6   7       21.98       23.34      3.21 o 
  -6  -6   7      514.16      518.56     15.11 o 
  -4  -6   7       51.04       49.23      4.71 o 
  -2  -6   7      101.40      101.62      4.96 o 
   0  -6   7       13.88       12.80      3.14 o 
   2  -6   7       12.26       12.26      2.84 o 
   4  -6   7       15.50       13.94      2.86 o 
   6  -6   7      183.07      189.45      9.74 o 
   8  -6   7       88.78       90.12      6.10 o 
 -19  -5   7       13.34       15.39      3.31 o 
 -17  -5   7        1.56       -0.07      2.27 o 
 -15  -5   7      217.49      208.85      6.74 o 
 -13  -5   7      374.84      348.68      9.38 o 
 -11  -5   7      383.22      391.53      9.75 o 
  -9  -5   7        1.90        2.98      1.74 o 
  -7  -5   7      161.34      157.63      6.10 o 
  -5  -5   7      373.57      345.27      9.10 o 
  -3  -5   7      677.67      676.93     12.75 o 
  -1  -5   7      827.67      793.08     12.83 o 
   1  -5   7      271.76      231.76      7.43 o 
   3  -5   7       20.01       16.78      2.44 o 
   5  -5   7      413.72      365.46     13.52 o 
   7  -5   7       59.19       49.86      3.99 o 
   9  -5   7      803.28      743.48     22.95 o 
  11  -5   7       84.62       75.66      4.42 o 
  13  -5   7        5.93        2.67      3.20 o 
  15  -5   7      109.19       88.72      5.77 o 
 -22  -4   7      121.20       99.24      7.80 o 
 -20  -4   7       81.86       77.71      4.05 o 
 -18  -4   7      573.86      615.56     11.51 o 
 -16  -4   7      317.61      303.55      7.32 o 
 -14  -4   7      205.31      194.02      7.42 o 
 -12  -4   7      600.78      493.81     10.07 o 
 -10  -4   7      623.20      622.39     17.57 o 
  -8  -4   7     1494.14     1394.21     23.84 o 
  -6  -4   7     1583.12     1415.60     17.30 o 
  -4  -4   7     2140.61     1934.15     29.38 o 
  -2  -4   7     4567.33     4037.82     58.92 o 
   0  -4   7     1149.71      989.74     13.88 o 
   2  -4   7        1.30       -3.56      3.56 o 
   4  -4   7     1184.81     1121.18     14.79 o 
   6  -4   7     2119.65     1806.59     23.95 o 
   8  -4   7       23.50       20.33      2.62 o 
  10  -4   7     1016.78      896.77     18.70 o 
  12  -4   7        7.12        8.54      2.43 o 
  14  -4   7      309.99      305.69     11.38 o 
  16  -4   7      312.64      285.92      7.78 o 
  18  -4   7       48.84       38.78      3.38 o 
 -25  -3   7       89.98       66.37      4.17 o 
 -23  -3   7      212.71      215.38      8.08 o 
 -21  -3   7      351.22      320.73      8.43 o 
 -19  -3   7      792.00      780.53     14.59 o 
 -17  -3   7      890.34      838.68     16.00 o 
 -15  -3   7      193.03      208.77      6.19 o 
 -13  -3   7     1092.91      920.56     11.97 o 
 -11  -3   7      736.15      696.12     11.65 o 
  -9  -3   7      152.65      147.67     12.35 o 
  -7  -3   7     1841.12     1671.97     40.07 o 
  -5  -3   7      458.74      353.48     31.85 o 
  -3  -3   7     1913.43     1945.14     77.89 o 
  -1  -3   7     1658.54     1578.24     72.40 o 
   1  -3   7      595.55      532.25     43.29 o 
   3  -3   7     1191.12     1039.87     33.66 o 
   5  -3   7     1053.13     1053.46     36.46 o 
   7  -3   7      681.82      570.33     11.75 o 
   9  -3   7      594.32      482.54     11.52 o 
  11  -3   7      228.15      202.00      6.92 o 
  13  -3   7       55.71       48.51      3.62 o 
  15  -3   7      639.75      569.22     13.14 o 
  17  -3   7      199.82      170.93      7.23 o 
  19  -3   7      231.72      218.96      7.53 o 
  21  -3   7      202.66      168.68      6.53 o 
 -26  -2   7       35.33       32.54      3.27 o 
 -24  -2   7       12.28        8.73      2.71 o 
 -22  -2   7       56.72       40.30      3.69 o 
 -20  -2   7      517.75      485.02     10.78 o 
 -18  -2   7      464.33      413.09      8.90 o 
 -16  -2   7      627.96      610.12     13.25 o 
 -14  -2   7       11.14       15.38     12.73 o 
 -12  -2   7     1105.55     1004.79     36.36 o 
 -10  -2   7       24.51       17.31      5.72 o 
  -8  -2   7      219.48      192.54      7.68 o 
  -6  -2   7     2632.77     2582.56     29.17 o 
  -4  -2   7     2727.82     2694.06     54.25 o 
  -2  -2   7        9.58        8.40      1.91 o 
   0  -2   7     5083.92     5055.45     55.79 o 
   2  -2   7     4270.92     4521.82    111.10 o 
   4  -2   7     2798.62     2562.07     35.60 o 
   6  -2   7      373.00      306.95     12.93 o 
   8  -2   7     2238.75     2054.76    102.26 o 
  10  -2   7     1586.06     1577.51     34.14 o 
  12  -2   7      470.96      423.91     10.45 o 
  14  -2   7      321.56      283.04      8.09 o 
  16  -2   7      139.53      128.67      5.39 o 
  18  -2   7        0.45       -2.65      2.78 o 
  20  -2   7      659.01      681.49     22.67 o 
  22  -2   7       86.79       81.77      4.83 o 
 -27  -1   7       81.42       68.50      4.39 o 
 -25  -1   7       73.50       57.16      5.45 o 
 -23  -1   7      319.39      327.78      9.73 o 
 -21  -1   7      309.84      305.56      8.57 o 
 -19  -1   7      106.33      100.20      4.71 o 
 -17  -1   7     1336.50     1229.64     17.19 o 
 -15  -1   7     3088.11     3183.04     63.77 o 
 -13  -1   7     1051.63     1111.47     33.39 o 
 -11  -1   7      244.59      208.01      8.06 o 
  -9  -1   7     3219.31     3312.72     77.07 o 
  -7  -1   7     3903.68     3829.02     52.08 o 
  -5  -1   7     7882.37     7920.06    104.25 o 
  -3  -1   7      611.23      657.06     16.62 o 
  -1  -1   7      523.40      475.55     10.57 o 
   1  -1   7     3661.05     3732.19     42.35 o 
   3  -1   7     2904.63     2932.20     60.38 o 
   5  -1   7     1029.38      899.79     23.54 o 
   7  -1   7      479.61      525.11     35.09 o 
   9  -1   7      632.58      540.81     25.32 o 
  11  -1   7     1267.97     1198.14     48.47 o 
  13  -1   7      829.66      771.93     12.87 o 
  15  -1   7      592.77      547.58     11.70 o 
  17  -1   7      368.26      335.29      9.57 o 
  19  -1   7      222.13      188.26      8.22 o 
  21  -1   7      135.11      125.16      5.97 o 
  23  -1   7      107.51       86.33      6.53 o 
 -28   0   7      288.91      281.82     16.47 o 
 -26   0   7        0.56       -3.48      3.48 o 
 -24   0   7      411.33      393.90      9.54 o 
 -22   0   7      842.92      859.30     16.56 o 
 -20   0   7      262.86      279.82     10.10 o 
 -18   0   7     2803.93     2846.95     38.33 o 
 -16   0   7     2232.38     2243.61     57.99 o 
 -14   0   7       41.85       45.95     10.51 o 
 -12   0   7     1194.85     1172.17     39.41 o 
 -10   0   7     3815.37     3663.83     42.45 o 
  -8   0   7     1655.68     1864.82     28.17 o 
  -6   0   7      595.89      684.47     10.24 o 
  -4   0   7      650.42      627.75      7.83 o 
  -2   0   7     4146.74     3936.98     42.76 o 
   0   0   7     1995.29     2014.56     18.37 o 
   2   0   7      219.84      269.32      5.69 o 
   4   0   7      160.31      129.02      5.29 o 
   6   0   7      197.73      231.93     18.14 o 
   8   0   7     1829.77     1874.25     36.61 o 
  10   0   7        7.88       -3.98      3.98 o 
  12   0   7        0.05       -5.93      6.39 o 
  14   0   7       10.22        4.64      4.80 o 
  16   0   7       94.96       89.72      6.19 o 
  18   0   7      215.97      198.04      7.60 o 
  20   0   7      241.32      229.05      9.94 o 
  22   0   7       12.51       10.05      3.01 o 
  24   0   7        3.83       -2.05      2.05 o 
 -27   1   7       82.63       78.79      4.08 o 
 -25   1   7       79.81       75.30      5.43 o 
 -23   1   7      335.67      373.37     11.37 o 
 -21   1   7      255.58      263.87      7.69 o 
 -19   1   7      108.54      116.44      5.65 o 
 -17   1   7     1405.43     1414.98     22.03 o 
 -15   1   7     2954.35     3289.13     65.98 o 
 -13   1   7     1171.01     1319.69     22.77 o 
 -11   1   7      154.65      132.50      7.08 o 
  -9   1   7     3190.24     3565.48     30.94 o 
  -7   1   7     4306.02     4704.95     33.01 o 
  -5   1   7     8052.31     8385.23     99.48 o 
  -3   1   7      668.14      726.39     10.39 o 
  -1   1   7      449.18      393.86      8.83 o 
   1   1   7     3687.92     4008.19     35.63 o 
   3   1   7     3187.64     3442.37     26.66 o 
   5   1   7     1215.27     1135.91     17.68 o 
   7   1   7      480.19      559.91     20.25 o 
   9   1   7      538.57      528.87     21.46 o 
  11   1   7     1343.49     1434.42     39.31 o 
  13   1   7      864.69      834.06     14.02 o 
  15   1   7      534.31      539.79     11.77 o 
  17   1   7      378.78      379.54     13.21 o 
  19   1   7      179.51      172.40      8.77 o 
  21   1   7      120.47      128.45      5.20 o 
  23   1   7      110.42      118.15      5.85 o 
 -26   2   7       27.84       27.44      2.90 o 
 -24   2   7       11.25       12.72      2.70 o 
 -22   2   7       63.19       51.25      4.30 o 
 -20   2   7      494.83      536.49     13.87 o 
 -18   2   7      391.80      410.59     10.90 o 
 -16   2   7      566.65      639.79     14.62 o 
 -14   2   7       12.45       23.75      4.17 o 
 -12   2   7     1278.71     1377.25     24.01 o 
 -10   2   7       48.85       46.11      4.32 o 
  -8   2   7      268.79      260.45      8.08 o 
  -6   2   7     2938.63     3258.65     31.79 o 
  -4   2   7     2684.45     3011.32     35.65 o 
  -2   2   7       27.13       21.72      3.14 o 
   0   2   7     5461.38     5967.92     57.19 o 
   2   2   7     4140.15     4877.01     40.94 o 
   4   2   7     2946.31     3022.91     32.43 o 
   6   2   7      339.78      307.84     10.69 o 
   8   2   7     2221.42     2426.04     37.62 o 
  10   2   7     1543.42     1681.22     37.21 o 
  12   2   7      475.57      499.24     14.45 o 
  14   2   7      389.78      400.04     11.86 o 
  16   2   7      165.16      173.92      6.39 o 
  18   2   7        2.06        4.93      2.45 o 
  20   2   7      717.01      840.64     18.18 o 
  22   2   7       94.86       99.95      4.88 o 
 -25   3   7       94.83       96.65      6.99 o 
 -23   3   7      187.63      236.50      8.08 o 
 -21   3   7      345.31      407.20     10.89 o 
 -19   3   7      806.96      952.75     22.36 o 
 -17   3   7      918.46     1024.41     21.27 o 
 -15   3   7      162.02      206.77      9.35 o 
 -13   3   7     1091.88     1132.73     21.67 o 
 -11   3   7      746.08      843.16     17.52 o 
  -9   3   7      153.18      180.76      8.87 o 
  -7   3   7     1872.24     2023.17     31.06 o 
  -5   3   7      505.46      544.83     19.54 o 
  -3   3   7     1854.26     2200.13     33.46 o 
  -1   3   7     1684.89     1918.70     35.53 o 
   1   3   7      548.68      567.51     16.73 o 
   3   3   7     1178.28     1243.65     27.32 o 
   5   3   7     1039.94     1184.49     27.00 o 
   7   3   7      657.30      682.76     17.94 o 
   9   3   7      655.87      682.09     18.17 o 
  11   3   7      187.85      203.10      9.91 o 
  13   3   7       69.47       80.81      7.01 o 
  15   3   7      665.38      729.27     21.44 o 
  17   3   7      195.58      221.72      8.56 o 
  19   3   7      223.90      282.66      9.19 o 
  21   3   7      184.90      238.15      8.55 o 
 -22   4   7      141.70      157.83      7.29 o 
 -20   4   7       81.86      102.01      6.31 o 
 -18   4   7      522.43      750.85     31.26 o 
 -16   4   7      259.11      317.45     24.97 o 
 -14   4   7      203.73      231.33     11.34 o 
 -12   4   7      597.52      593.19     25.94 o 
 -10   4   7      565.73      645.19     19.25 o 
  -8   4   7     1518.48     1724.92     36.30 o 
  -6   4   7     1554.36     1696.42     37.87 o 
  -4   4   7     2163.77     2483.23     45.43 o 
  -2   4   7     4629.27     5387.26     72.69 o 
   0   4   7     1157.78     1320.85     37.10 o 
   2   4   7        3.33        8.42      4.46 o 
   4   4   7     1006.15     1247.89     35.49 o 
   6   4   7     2064.19     2307.39     45.45 o 
   8   4   7       12.98        9.29      5.03 o 
  10   4   7      973.25     1121.18     23.56 o 
  12   4   7        6.52       10.63      8.91 o 
  14   4   7      310.73      381.97     16.63 o 
  16   4   7      306.15      371.15     10.31 o 
  18   4   7       54.47       70.38      5.54 o 
 -19   5   7       11.64       20.70      2.26 o 
 -17   5   7        7.02        4.30      2.78 o 
 -15   5   7      240.44      301.93     22.90 o 
 -13   5   7      339.67      405.07     23.91 o 
  -7   5   7      148.72      177.83     26.59 o 
  -5   5   7      327.51      326.32     16.36 o 
  -3   5   7      632.22      691.19     30.10 o 
  -1   5   7      708.37      824.13     27.49 o 
   1   5   7      297.21      308.26     16.69 o 
   3   5   7       37.00       34.42      4.84 o 
   9   5   7      781.08      962.09     34.01 o 
  11   5   7       70.41       87.77     10.19 o 
  13   5   7        2.99        3.35      2.90 o 
  15   5   7       81.51       90.92      5.42 o 
 -12  -6   8       38.85       38.54      2.91 o 
 -10  -6   8       57.21       54.09      4.76 o 
  -8  -6   8      136.00      137.15      9.66 o 
  -6  -6   8       80.25       79.56      4.91 o 
  -4  -6   8       66.29       73.08      4.75 o 
  -2  -6   8       48.29       50.25      3.93 o 
   0  -6   8      188.61      216.36      8.38 o 
   2  -6   8       25.72       23.25      3.18 o 
   4  -6   8      112.67      114.49      5.57 o 
   6  -6   8      116.95      118.35      5.81 o 
   8  -6   8      154.95      153.56      6.90 o 
 -19  -5   8       74.34       81.37      5.15 o 
 -17  -5   8      208.33      230.20     12.82 o 
 -15  -5   8       67.71       53.25      3.82 o 
 -13  -5   8        7.94        9.22      2.11 o 
 -11  -5   8      228.61      198.10      7.57 o 
  -9  -5   8      153.92      123.57      5.30 o 
  -7  -5   8      500.42      477.45     19.22 o 
  -5  -5   8     1133.52     1118.44     21.57 o 
  -3  -5   8      283.42      295.72      8.33 o 
  -1  -5   8     1332.77     1225.81     18.12 o 
   1  -5   8       24.86       24.93      2.91 o 
   3  -5   8      153.69      159.37      6.28 o 
   5  -5   8      176.70      150.08      5.85 o 
   7  -5   8      311.10      273.70     14.96 o 
   9  -5   8      314.70      304.17      9.80 o 
  11  -5   8       38.96       35.08      3.28 o 
  13  -5   8       74.73       67.05      5.59 o 
 -22  -4   8      330.87      289.35      9.77 o 
 -20  -4   8      118.41      118.55      5.37 o 
 -18  -4   8      233.87      209.98      6.38 o 
 -16  -4   8      102.16       85.46      3.99 o 
 -14  -4   8     1237.54     1095.26     19.72 o 
 -12  -4   8      903.49      859.91     13.49 o 
 -10  -4   8      988.07      930.08     14.87 o 
  -8  -4   8     1438.11     1330.50     26.63 o 
  -6  -4   8      893.34      848.07     14.65 o 
  -4  -4   8      393.68      380.40      7.94 o 
  -2  -4   8     2461.89     2426.85     30.11 o 
   0  -4   8       47.38       45.39      3.04 o 
   2  -4   8      440.81      409.39     11.76 o 
   4  -4   8     2735.52     2452.27     29.66 o 
   6  -4   8      756.96      625.82     11.26 o 
   8  -4   8      877.19      745.49     17.46 o 
  10  -4   8     1056.54      925.04     16.66 o 
  12  -4   8       76.58       68.39      4.21 o 
  14  -4   8      271.94      268.63      9.54 o 
  16  -4   8      106.08      107.61      5.14 o 
  18  -4   8       51.28       40.58      8.40 o 
 -25  -3   8      133.33       92.42      8.67 o 
 -23  -3   8        8.55        5.17      2.38 o 
 -21  -3   8       94.67       95.06      4.79 o 
 -19  -3   8      209.17      191.09      7.30 o 
 -17  -3   8      891.79      839.36     16.49 o 
 -15  -3   8      100.63       75.33      3.61 o 
 -13  -3   8     2025.25     1733.36     19.71 o 
 -11  -3   8      494.05      416.06      8.74 o 
  -9  -3   8      645.35      619.56     28.08 o 
  -7  -3   8      145.74      134.73     11.86 o 
  -5  -3   8     1390.03     1279.09     63.18 o 
  -3  -3   8     1130.42     1133.10     61.49 o 
  -1  -3   8     1828.25     1744.42     79.43 o 
   1  -3   8      201.15      257.10     31.78 o 
   3  -3   8      374.21      367.75     20.74 o 
   5  -3   8      278.29      241.06     10.59 o 
   7  -3   8        8.10        3.43      2.24 o 
   9  -3   8     1576.45     1307.90     20.08 o 
  11  -3   8      225.52      193.00      7.77 o 
  13  -3   8      246.44      209.08      8.39 o 
  15  -3   8      370.67      334.28      9.68 o 
  17  -3   8        1.25       -0.32      2.32 o 
  19  -3   8      109.55       98.38      9.83 o 
 -26  -2   8      108.40       84.89      7.12 o 
 -24  -2   8        5.51        2.70      2.43 o 
 -22  -2   8      213.12      211.03      7.58 o 
 -20  -2   8      241.62      234.75      7.04 o 
 -18  -2   8      895.92      844.15     13.60 o 
 -16  -2   8      503.51      480.78     11.84 o 
 -14  -2   8      218.80      199.78      9.72 o 
 -12  -2   8      589.42      518.40     26.60 o 
 -10  -2   8     1565.78     1540.53     30.58 o 
  -8  -2   8      195.97      198.56      8.14 o 
  -6  -2   8     2160.30     2055.59     27.88 o 
  -4  -2   8      839.20      906.47     34.54 o 
  -2  -2   8     6919.27     6580.33     56.07 o 
   0  -2   8     2493.02     2490.72     37.55 o 
   2  -2   8     5324.13     5475.20    135.49 o 
   4  -2   8      655.83      620.76     39.05 o 
   6  -2   8      375.86      377.66     14.59 o 
   8  -2   8     1833.66     1765.26     60.92 o 
  10  -2   8     2400.60     2216.67     23.33 o 
  12  -2   8      307.22      320.78      9.15 o 
  14  -2   8      523.04      497.61     10.71 o 
  16  -2   8      787.50      720.15     13.09 o 
  18  -2   8      363.74      341.50     14.93 o 
  20  -2   8      229.50      217.05      7.95 o 
  22  -2   8       68.48       43.69      3.72 o 
 -27  -1   8       15.26       21.39      2.86 o 
 -25  -1   8       25.11       26.41      3.70 o 
 -23  -1   8      503.26      493.34     13.03 o 
 -21  -1   8      361.03      345.01      8.51 o 
 -19  -1   8      457.61      435.40     10.26 o 
 -17  -1   8      573.74      554.87     10.90 o 
 -15  -1   8     1592.61     1416.21     56.97 o 
 -13  -1   8      878.45      805.09     32.55 o 
 -11  -1   8     4392.86     4137.14     74.57 o 
  -9  -1   8     3898.93     4266.98     80.24 o 
  -7  -1   8     3317.19     3115.96     54.44 o 
  -5  -1   8     5610.84     5646.50     95.49 o 
  -3  -1   8      213.00      197.20      8.19 o 
  -1  -1   8     3969.34     4160.95     40.90 o 
   1  -1   8     2772.83     2759.51     67.96 o 
   3  -1   8      117.94      140.84      9.55 o 
   5  -1   8     1087.08     1060.37     27.00 o 
   7  -1   8     2633.70     2690.29     80.74 o 
   9  -1   8      528.76      445.05     24.01 o 
  11  -1   8     1099.27      960.62     20.44 o 
  13  -1   8      905.67      808.09     15.95 o 
  15  -1   8      756.58      718.36     14.19 o 
  17  -1   8      751.90      663.82     12.52 o 
  19  -1   8      157.55      148.22      7.01 o 
  21  -1   8      125.57      131.15      5.59 o 
  23  -1   8       20.05       10.08      2.83 o 
 -28   0   8       52.53       50.18      4.89 o 
 -26   0   8       18.15       12.89      2.59 o 
 -24   0   8       12.71       16.13      2.91 o 
 -22   0   8      102.20      115.13      6.29 o 
 -20   0   8      415.90      347.05     11.27 o 
 -18   0   8     3427.00     3198.48     41.22 o 
 -16   0   8     2819.05     2805.81     86.53 o 
 -14   0   8      131.43      150.55     14.07 o 
 -12   0   8     2095.52     2113.31     48.97 o 
 -10   0   8     1989.07     2113.48     39.75 o 
  -8   0   8      824.94      817.65     16.92 o 
  -6   0   8     2030.57     2155.99     21.78 o 
  -4   0   8    11514.01    11175.89     69.94 o 
  -2   0   8     7176.29     7384.99     54.37 o 
   0   0   8     3295.52     3763.40     29.17 o 
   2   0   8       17.64       19.33      2.47 o 
   4   0   8      481.02      483.72     11.57 o 
   6   0   8      233.23      216.60     20.72 o 
   8   0   8      232.56      184.89     11.59 o 
  10   0   8     1091.94     1023.37     29.38 o 
  12   0   8      201.04      142.79      6.94 o 
  14   0   8      150.74      123.35      7.72 o 
  16   0   8        2.01       -2.31      2.36 o 
  18   0   8        0.66       -2.21      3.04 o 
  20   0   8      200.16      237.91      9.65 o 
  22   0   8        1.67        0.76      1.98 o 
 -27   1   8       17.32       23.26      2.96 o 
 -25   1   8       22.59       14.40      2.88 o 
 -23   1   8      565.53      615.38     13.29 o 
 -21   1   8      353.73      357.87     11.29 o 
 -19   1   8      427.61      421.17     11.53 o 
 -17   1   8      582.60      630.57     13.84 o 
 -15   1   8     1492.85     1525.10     28.19 o 
 -13   1   8      929.99     1018.57     23.99 o 
 -11   1   8     4302.89     4488.40     40.49 o 
  -9   1   8     3912.65     4520.32     35.04 o 
  -7   1   8     3477.45     3689.48     43.97 o 
  -5   1   8     5332.07     5744.28     79.20 o 
  -3   1   8      240.31      229.47      6.57 o 
  -1   1   8     4385.36     4825.62     39.10 o 
   1   1   8     2837.41     2969.67     31.61 o 
   3   1   8      172.78      215.34      7.39 o 
   5   1   8     1232.45     1300.40     20.04 o 
   7   1   8     2634.95     2864.21     49.73 o 
   9   1   8      477.88      438.74     20.23 o 
  11   1   8     1187.24     1108.63     35.69 o 
  13   1   8      898.95      868.96     14.04 o 
  15   1   8      727.82      744.67     15.01 o 
  17   1   8      755.58      759.97     18.56 o 
  19   1   8      128.99      135.61      5.98 o 
  21   1   8      122.22      151.50      6.06 o 
  23   1   8       15.81       14.11      3.38 o 
 -26   2   8      114.44      132.46      8.69 o 
 -24   2   8        9.29       12.19      2.55 o 
 -22   2   8      184.57      216.76      8.16 o 
 -20   2   8      235.15      272.07      9.23 o 
 -18   2   8      896.22      983.60     17.70 o 
 -16   2   8      537.89      607.79     13.68 o 
 -14   2   8      218.72      240.87      8.88 o 
 -12   2   8      524.83      505.70     12.65 o 
 -10   2   8     1459.48     1686.32     22.55 o 
  -8   2   8      256.11      285.58      8.52 o 
  -6   2   8     2285.87     2475.25     31.71 o 
  -4   2   8      823.84      957.65     14.70 o 
  -2   2   8     7366.04     7913.99     72.13 o 
   0   2   8     2717.25     2938.54     35.79 o 
   2   2   8     5415.09     6008.09     48.35 o 
   4   2   8      831.45      879.31     17.22 o 
   6   2   8      416.80      434.13     13.18 o 
   8   2   8     1749.98     1887.58     43.52 o 
  10   2   8     2462.99     2599.82     45.74 o 
  12   2   8      296.40      349.53     13.41 o 
  14   2   8      538.00      595.13     12.76 o 
  16   2   8      743.20      802.99     15.09 o 
  18   2   8      396.17      440.59     11.08 o 
  20   2   8      252.80      290.30      7.63 o 
  22   2   8       74.63       75.46      5.09 o 
 -25   3   8      136.81      131.42      6.74 o 
 -23   3   8        6.57        7.68      2.26 o 
 -21   3   8      118.83      144.17      8.01 o 
 -19   3   8      207.63      217.66     10.81 o 
 -17   3   8      774.82      841.46     19.27 o 
 -15   3   8       90.26       88.57      5.65 o 
 -13   3   8     2006.85     2084.42     28.04 o 
 -11   3   8      432.26      456.23     14.33 o 
  -9   3   8      649.60      723.96     19.64 o 
  -7   3   8      158.24      176.62      8.62 o 
  -5   3   8     1269.30     1409.64     27.91 o 
  -3   3   8     1208.63     1432.94     26.99 o 
  -1   3   8     1762.71     2030.72     37.16 o 
   1   3   8      213.74      325.01     10.06 o 
   3   3   8      450.08      501.02     17.78 o 
   5   3   8      314.44      305.90     13.99 o 
   7   3   8        5.81        5.58      3.03 o 
   9   3   8     1594.22     1682.35     26.86 o 
  11   3   8      194.61      205.44     10.16 o 
  13   3   8      269.56      290.91     10.99 o 
  15   3   8      345.02      397.29     10.47 o 
  17   3   8        1.07        2.07      3.03 o 
  19   3   8      129.25      148.40      6.42 o 
 -22   4   8      359.48      425.52     22.55 o 
 -20   4   8      131.79      175.54      9.56 o 
 -18   4   8      205.94      244.41     16.90 o 
 -16   4   8      109.79      129.51     11.54 o 
 -14   4   8     1211.53     1335.47     32.41 o 
 -12   4   8      780.03      884.07     26.46 o 
 -10   4   8      915.39     1037.86     28.93 o 
  -8   4   8     1484.35     1725.59     54.17 o 
  -6   4   8      821.87      957.94     29.71 o 
  -4   4   8      391.37      489.89     20.18 o 
  -2   4   8     2438.56     3150.06     93.13 o 
   0   4   8       48.19       62.78      6.72 o 
   2   4   8      404.52      502.52     23.12 o 
   4   4   8     2808.75     3239.71     60.17 o 
   6   4   8      783.86      826.66     23.00 o 
   8   4   8      834.23      911.76     30.59 o 
  10   4   8      938.02     1038.12     27.77 o 
  12   4   8       73.22       87.26     10.36 o 
  14   4   8      230.24      285.27     12.99 o 
  16   4   8      100.95      120.68      9.68 o 
  18   4   8       59.27       61.78      4.85 o 
 -19   5   8       67.11       83.77      3.63 o 
 -17   5   8      227.00      317.36     12.56 o 
 -15   5   8       61.29       58.06     10.14 o 
 -13   5   8       17.13       33.52      8.65 o 
  -5   5   8     1185.61     1264.11     31.97 o 
  -3   5   8      245.10      277.11     28.57 o 
  -1   5   8     1470.54     1627.16    100.61 o 
   1   5   8       23.07       32.12     10.72 o 
   7   5   8      298.40      347.10     18.98 o 
   9   5   8      279.66      340.44     18.50 o 
  11   5   8       51.97       53.49      5.38 o 
  13   5   8       62.93       74.64      6.17 o 
   8   6   8      152.66      161.48      8.55 o 
 -12  -6   9      113.38      113.86      8.96 o 
 -10  -6   9      434.20      471.95     17.41 o 
  -8  -6   9      115.69      124.93      9.03 o 
  -6  -6   9      275.00      237.99     14.97 o 
  -4  -6   9      138.96      140.62      7.07 o 
  -2  -6   9       58.40       68.37      5.22 o 
   0  -6   9      117.26      123.47      6.49 o 
   2  -6   9       55.60       72.03      4.53 o 
   4  -6   9      220.81      230.96      9.46 o 
   6  -6   9       30.90       26.72      2.64 o 
 -19  -5   9        4.19        0.53      2.32 o 
 -17  -5   9      224.96      221.31      8.55 o 
 -15  -5   9      130.86      129.07      4.50 o 
 -13  -5   9      164.05      149.01      6.06 o 
 -11  -5   9      349.12      340.74      9.56 o 
  -9  -5   9       76.61       68.45      3.98 o 
  -7  -5   9     1130.10     1016.96     40.73 o 
  -5  -5   9       54.72       49.65      3.73 o 
  -3  -5   9      516.36      530.11     14.09 o 
  -1  -5   9      269.16      285.61      7.99 o 
   1  -5   9      774.09      795.80     20.36 o 
   3  -5   9      218.97      190.37      6.68 o 
   5  -5   9      228.92      177.66      6.12 o 
   7  -5   9       12.89       10.19      2.37 o 
   9  -5   9      277.53      269.88      8.27 o 
  11  -5   9       33.89       25.07      2.83 o 
  13  -5   9      222.89      198.30      7.79 o 
 -22  -4   9      317.47      298.67     14.63 o 
 -20  -4   9        0.67        8.04      2.60 o 
 -18  -4   9      320.27      301.86      7.88 o 
 -16  -4   9      696.50      644.09     14.83 o 
 -14  -4   9      487.84      461.52      9.56 o 
 -12  -4   9     1104.30     1055.89     15.55 o 
 -10  -4   9      128.87      102.81      5.36 o 
  -8  -4   9      683.04      614.10     11.91 o 
  -6  -4   9      177.45      163.06      5.40 o 
  -4  -4   9     1383.73     1227.52     16.46 o 
  -2  -4   9     2150.86     1974.08     29.11 o 
   0  -4   9       38.68       42.41      3.68 o 
   2  -4   9      439.77      418.27     10.71 o 
   4  -4   9      325.48      314.55      8.58 o 
   6  -4   9      391.44      305.62      8.56 o 
   8  -4   9     1131.94      996.07     19.54 o 
  10  -4   9        8.32        7.92      2.16 o 
  12  -4   9      386.98      391.65     10.88 o 
  14  -4   9      176.92      161.90      7.65 o 
  16  -4   9       12.96       11.82      4.11 o 
 -25  -3   9       30.47       25.91      2.77 o 
 -23  -3   9      243.00      234.67     10.06 o 
 -21  -3   9       85.51       82.38      4.00 o 
 -19  -3   9      851.30      770.71     14.00 o 
 -17  -3   9      213.30      189.79      6.53 o 
 -15  -3   9       36.78       31.14      2.66 o 
 -13  -3   9        3.66        1.26      1.77 o 
 -11  -3   9      250.45      208.83      6.42 o 
  -9  -3   9      668.29      626.00     11.71 o 
  -7  -3   9     2206.87     2039.38     65.35 o 
  -5  -3   9     1416.48     1375.21     69.44 o 
  -3  -3   9      767.11      687.75     49.64 o 
  -1  -3   9       93.86      110.91     21.91 o 
   1  -3   9       19.85       17.08      5.97 o 
   3  -3   9      339.64      295.34     12.98 o 
   5  -3   9     1619.85     1359.27     18.32 o 
   7  -3   9      159.40      124.18      5.97 o 
   9  -3   9      845.91      816.05     14.72 o 
  11  -3   9       20.51       18.97      3.06 o 
  13  -3   9        2.02       -1.39      2.53 o 
  15  -3   9      368.96      339.47      9.24 o 
  17  -3   9      266.23      265.70      8.86 o 
  19  -3   9      257.68      217.04      7.34 o 
 -26  -2   9       15.25       25.35      4.40 o 
 -24  -2   9       72.64       68.88      4.13 o 
 -22  -2   9       70.78       65.97      4.86 o 
 -20  -2   9      167.98      137.40      5.78 o 
 -18  -2   9      785.86      691.60     13.79 o 
 -16  -2   9      647.34      581.84     13.43 o 
 -14  -2   9      242.74      189.70      6.36 o 
 -12  -2   9      240.27      190.52     16.63 o 
 -10  -2   9       38.11       46.69      5.04 o 
  -8  -2   9      961.22      993.49     19.82 o 
  -6  -2   9     3535.18     3304.46     59.31 o 
  -4  -2   9     3143.96     3251.87     81.20 o 
  -2  -2   9      533.12      594.83     23.89 o 
   0  -2   9      543.55      580.02     18.68 o 
   2  -2   9     2049.71     2170.55     59.80 o 
   4  -2   9     3081.69     2734.79    254.07 o 
   6  -2   9      203.63      236.29     42.53 o 
   8  -2   9     1288.92     1210.51     18.54 o 
  10  -2   9     1584.33     1450.82     23.40 o 
  12  -2   9     1463.27     1342.93     19.99 o 
  14  -2   9     1061.41      992.80     15.80 o 
  16  -2   9      379.96      347.36     11.83 o 
  18  -2   9        1.22        1.61      2.61 o 
  20  -2   9      315.25      291.76      8.19 o 
 -27  -1   9      136.20      121.16      5.18 o 
 -25  -1   9       31.32       32.98      3.69 o 
 -23  -1   9      547.72      500.45     11.70 o 
 -21  -1   9      711.78      702.68     12.86 o 
 -19  -1   9      129.58      131.47      5.76 o 
 -17  -1   9     1607.81     1476.94     18.37 o 
 -15  -1   9      122.94      109.20     13.46 o 
 -13  -1   9     1027.20      993.94     85.21 o 
 -11  -1   9      991.84      959.14     52.28 o 
  -9  -1   9      332.71      365.75     13.94 o 
  -7  -1   9     1745.29     1891.90     29.50 o 
  -5  -1   9     2166.57     2284.07     38.86 o 
  -3  -1   9     2048.04     2035.02     33.46 o 
  -1  -1   9     9522.74     9810.13     85.98 o 
   1  -1   9      332.32      329.71     13.41 o 
   3  -1   9       23.55       41.14      5.79 o 
   5  -1   9      137.13      126.02     11.57 o 
   7  -1   9     1401.98     1310.99     47.10 o 
   9  -1   9      366.69      319.75     16.20 o 
  11  -1   9     1834.40     1747.21     19.69 o 
  13  -1   9      167.90      148.90      7.20 o 
  15  -1   9      134.96      126.32      6.20 o 
  17  -1   9      204.38      196.20      8.48 o 
  19  -1   9      509.19      491.35     10.00 o 
  21  -1   9      234.95      201.57      9.68 o 
 -28   0   9        8.45        7.08      2.43 o 
 -26   0   9        0.88        3.48      2.63 o 
 -24   0   9        2.70        3.13      2.49 o 
 -22   0   9       92.79       92.53      5.24 o 
 -20   0   9      321.78      352.36     11.02 o 
 -18   0   9      490.76      483.96     14.51 o 
 -16   0   9       88.21      110.11      6.98 o 
 -14   0   9      223.38      193.44     10.05 o 
 -12   0   9     2388.80     2346.13     46.02 o 
 -10   0   9     7728.31     7791.16     64.17 o 
  -8   0   9     2018.77     2053.83     21.73 o 
  -6   0   9     3809.99     3911.75     53.79 o 
  -4   0   9     4370.50     4480.95     68.96 o 
  -2   0   9     3929.29     4313.40     48.98 o 
   0   0   9      927.97      851.54     12.84 o 
   2   0   9     1446.62     1526.96     19.87 o 
   4   0   9      148.01      152.44      6.57 o 
   6   0   9      841.28      746.13     35.04 o 
   8   0   9        4.98        9.25      7.92 o 
  10   0   9      262.82      280.78     24.45 o 
  12   0   9      101.37       94.34      4.79 o 
  14   0   9      443.71      459.80     11.53 o 
  16   0   9      214.46      233.82      8.15 o 
  18   0   9       27.60       15.08      3.27 o 
  20   0   9       60.84       78.40      5.62 o 
  22   0   9        2.28        2.34      3.50 o 
 -27   1   9      137.03      170.68      9.68 o 
 -25   1   9       30.60       35.56      3.71 o 
 -23   1   9      573.32      589.81     16.05 o 
 -21   1   9      658.97      671.67     15.35 o 
 -19   1   9      119.58      114.07      6.08 o 
 -17   1   9     1692.41     1674.88     23.94 o 
 -15   1   9      117.39      126.77      8.20 o 
 -13   1   9      955.72      990.97     21.66 o 
 -11   1   9      838.66      828.87     18.96 o 
  -9   1   9      322.10      392.51     12.37 o 
  -7   1   9     2050.14     2315.77     26.98 o 
  -5   1   9     2049.36     2253.62     24.22 o 
  -3   1   9     2088.07     2235.73     35.31 o 
  -1   1   9     9731.44    10347.00     71.29 o 
   1   1   9      352.83      372.35      9.28 o 
   3   1   9       48.10       78.39      4.16 o 
   5   1   9      175.45      165.75      9.07 o 
   7   1   9     1348.15     1336.67     43.59 o 
   9   1   9      407.84      411.02     20.44 o 
  11   1   9     1934.12     1976.42     27.67 o 
  13   1   9      212.69      182.28      7.50 o 
  15   1   9      134.83      141.45      7.30 o 
  17   1   9      199.12      213.27      7.56 o 
  19   1   9      510.01      552.84     14.00 o 
  21   1   9      251.07      279.93      9.79 o 
 -26   2   9       20.62       22.36      2.20 o 
 -24   2   9       71.79       91.53      5.00 o 
 -22   2   9       46.37       50.68      4.12 o 
 -20   2   9      156.91      137.71      7.13 o 
 -18   2   9      839.57      869.98     16.68 o 
 -16   2   9      612.86      615.98     12.83 o 
 -14   2   9      242.25      221.26      8.04 o 
 -12   2   9      218.30      239.60      9.16 o 
 -10   2   9       44.41       52.73      4.22 o 
  -8   2   9      989.93     1169.09     18.27 o 
  -6   2   9     3662.16     4045.50     52.15 o 
  -4   2   9     3116.33     3503.65     41.44 o 
  -2   2   9      404.47      523.94     13.27 o 
   0   2   9      446.04      496.81     12.60 o 
   2   2   9     2155.45     2416.04     28.42 o 
   4   2   9     3348.40     3549.40     34.84 o 
   6   2   9      218.95      262.36     15.15 o 
   8   2   9     1303.98     1416.18     32.47 o 
  10   2   9     1576.31     1656.80     26.16 o 
  12   2   9     1463.06     1542.28     21.05 o 
  14   2   9      966.91     1027.50     16.96 o 
  16   2   9      393.82      453.93     14.60 o 
  18   2   9        4.43        3.16      2.27 o 
  20   2   9      292.07      351.20      9.27 o 
 -25   3   9       29.66       24.10      2.83 o 
 -23   3   9      197.17      240.14     10.28 o 
 -21   3   9      110.13      135.32      7.43 o 
 -19   3   9      827.10      945.13     21.70 o 
 -17   3   9      173.53      177.02      7.53 o 
 -15   3   9       47.64       53.65      4.43 o 
 -13   3   9       14.88       16.93      3.63 o 
 -11   3   9      282.28      302.01     10.44 o 
  -9   3   9      678.86      790.94     18.43 o 
  -7   3   9     2019.76     2286.53     41.88 o 
  -5   3   9     1331.18     1580.04     30.18 o 
  -3   3   9      719.96      776.09     23.55 o 
  -1   3   9      139.30      170.52      9.00 o 
   1   3   9       22.41       24.33      4.71 o 
   3   3   9      326.85      341.74     15.03 o 
   5   3   9     1537.68     1560.21     28.31 o 
   7   3   9      181.54      172.77     10.91 o 
   9   3   9      806.54      941.73     23.93 o 
  11   3   9       30.15       38.17      4.68 o 
  13   3   9        1.20        0.40      3.35 o 
  15   3   9      356.60      429.68      9.88 o 
  17   3   9      265.44      331.73      9.43 o 
  19   3   9      248.92      269.84      9.06 o 
 -22   4   9      363.91      450.33     18.49 o 
 -20   4   9        0.22        2.24      2.41 o 
 -18   4   9      290.37      351.62     15.68 o 
 -16   4   9      676.82      831.20     42.14 o 
 -14   4   9      466.35      498.08     17.13 o 
 -12   4   9     1078.85     1234.09     23.47 o 
 -10   4   9      118.88      116.12      9.34 o 
  -8   4   9      594.40      654.09     25.71 o 
  -6   4   9      117.02      141.48     12.16 o 
  -4   4   9     1381.92     1623.80     39.60 o 
  -2   4   9     2288.72     2703.88     50.64 o 
   0   4   9       19.16       23.51      6.04 o 
   2   4   9      461.08      547.40     23.91 o 
   4   4   9      325.36      406.84     20.36 o 
   6   4   9      415.29      417.91     14.68 o 
   8   4   9     1095.88     1226.53     27.18 o 
  10   4   9        5.91       13.67      6.52 o 
  12   4   9      381.74      477.48     21.55 o 
  14   4   9      176.97      240.52      9.69 o 
  16   4   9       17.03       19.74      2.57 o 
 -17   5   9      225.12      272.28     11.20 o 
 -15   5   9      124.39      152.73     17.08 o 
 -13   5   9      198.60      231.66     18.07 o 
   5   5   9      240.54      218.62     15.70 o 
   7   5   9        9.49        3.43      4.20 o 
   9   5   9      283.16      325.37     12.28 o 
  11   5   9       42.73       46.52      5.70 o 
  13   5   9      218.91      254.49      8.72 o 
  -8   6   9      134.36      159.35      9.56 o 
   2   6   9       61.86       79.60      6.18 o 
   4   6   9      244.44      259.24     11.40 o 
   6   6   9       35.64       35.26      4.11 o 
 -10  -6  10       75.43       75.30      4.70 o 
  -8  -6  10      347.51      393.99     17.08 o 
  -6  -6  10      146.41      151.21     14.66 o 
  -4  -6  10       92.35       78.59      5.42 o 
  -2  -6  10       43.41       41.02      3.96 o 
   0  -6  10       44.09       34.99      3.66 o 
   2  -6  10      275.06      312.55     34.66 o 
   4  -6  10      234.31      227.62      8.86 o 
 -17  -5  10      224.77      240.58      8.40 o 
 -15  -5  10       54.41       46.77      2.96 o 
 -13  -5  10       35.78       38.22      3.24 o 
 -11  -5  10      317.78      290.64      8.49 o 
  -9  -5  10      324.63      330.26      8.65 o 
  -7  -5  10       83.33       82.35      5.54 o 
  -5  -5  10        3.98        9.87      2.77 o 
  -3  -5  10      917.00      899.62     22.90 o 
  -1  -5  10       32.49       31.90      3.33 o 
   1  -5  10      125.06      119.39      6.93 o 
   3  -5  10      285.01      255.62      7.30 o 
   5  -5  10      176.49      133.20      5.60 o 
   7  -5  10      149.77      125.19      5.37 o 
   9  -5  10      122.15      122.16      5.16 o 
  11  -5  10       47.79       47.56      3.11 o 
 -22  -4  10      710.24      636.18     12.27 o 
 -20  -4  10       96.46       92.04      4.86 o 
 -18  -4  10      252.27      261.68      6.81 o 
 -16  -4  10      141.00      120.49      4.89 o 
 -14  -4  10      429.50      363.03      8.31 o 
 -12  -4  10      279.94      271.51      8.25 o 
 -10  -4  10      524.66      478.56     14.20 o 
  -8  -4  10      566.23      485.47     10.54 o 
  -6  -4  10     3375.02     3135.57     46.11 o 
  -4  -4  10        6.89       10.01      2.13 o 
  -2  -4  10      417.15      398.21      8.62 o 
   0  -4  10      359.71      305.40      9.24 o 
   2  -4  10      237.16      188.16      7.99 o 
   4  -4  10      187.89      145.98      6.57 o 
   6  -4  10      464.85      370.87     11.10 o 
   8  -4  10     1037.13      933.99     17.96 o 
  10  -4  10        9.80        5.92      2.21 o 
  12  -4  10       32.70       29.97      4.28 o 
  14  -4  10      170.93      151.75      9.85 o 
  16  -4  10       21.11       16.22      2.60 o 
 -25  -3  10       70.35       69.24      4.87 o 
 -23  -3  10       22.68       28.65      3.02 o 
 -21  -3  10      147.71      132.90      5.72 o 
 -19  -3  10       17.05       14.69      3.16 o 
 -17  -3  10      483.23      459.01      9.81 o 
 -15  -3  10       72.20       61.73      3.72 o 
 -13  -3  10     1648.27     1517.80     16.93 o 
 -11  -3  10     1578.34     1482.98     18.70 o 
  -9  -3  10      183.33      163.73      5.67 o 
  -7  -3  10      738.22      693.38     12.35 o 
  -5  -3  10     2548.61     2369.25     91.31 o 
  -3  -3  10      332.01      281.17     43.86 o 
  -1  -3  10     1655.38     1473.69     78.55 o 
   1  -3  10      509.42      463.15     10.09 o 
   3  -3  10      756.94      679.33     12.13 o 
   5  -3  10      894.16      730.93     13.10 o 
   7  -3  10       77.37       69.26      4.80 o 
   9  -3  10      301.31      281.28      9.21 o 
  11  -3  10      102.84       90.54      4.73 o 
  13  -3  10       52.52       44.33      4.42 o 
  15  -3  10       54.69       42.68      3.86 o 
  17  -3  10       61.92       61.19      4.07 o 
  19  -3  10      114.46       94.64      5.77 o 
 -26  -2  10       16.22       16.51      2.48 o 
 -24  -2  10      321.56      300.86     10.07 o 
 -22  -2  10      141.47      114.53      6.67 o 
 -20  -2  10      192.96      192.58      7.59 o 
 -18  -2  10      130.88      113.19      5.78 o 
 -16  -2  10      621.50      590.50     12.10 o 
 -14  -2  10      385.24      356.89      8.83 o 
 -12  -2  10     1560.00     1533.29     35.71 o 
 -10  -2  10       59.97       66.29      6.26 o 
  -8  -2  10      182.31      181.02      9.44 o 
  -6  -2  10     1377.42     1270.80     29.88 o 
  -4  -2  10     3289.63     3522.92     40.98 o 
  -2  -2  10      472.58      458.97     22.17 o 
   0  -2  10      491.33      543.40     18.20 o 
   2  -2  10       10.56       10.14      5.46 o 
   4  -2  10      825.85      703.68     95.04 o 
   6  -2  10      705.59      781.48     37.12 o 
   8  -2  10      282.92      262.71      9.71 o 
  10  -2  10       59.08       52.59      4.91 o 
  12  -2  10      552.97      489.68     12.77 o 
  14  -2  10      924.50      906.32     18.19 o 
  16  -2  10       36.63       39.05      4.20 o 
  18  -2  10      301.37      285.52      9.79 o 
  20  -2  10      421.96      367.55     10.36 o 
 -27  -1  10       14.50       16.53      2.52 o 
 -25  -1  10       30.49       26.24      3.39 o 
 -23  -1  10       46.13       42.13      3.48 o 
 -21  -1  10      123.67      119.55      5.44 o 
 -19  -1  10     1710.74     1641.46     20.10 o 
 -17  -1  10     1893.38     1860.91     22.19 o 
 -15  -1  10      310.13      287.69      9.52 o 
 -13  -1  10      198.04      184.18     10.86 o 
 -11  -1  10      475.24      460.66     16.65 o 
  -9  -1  10      257.12      215.45     13.21 o 
  -7  -1  10     3643.30     3655.66     75.74 o 
  -5  -1  10      626.47      771.88     16.81 o 
  -3  -1  10     1948.97     1958.61     34.74 o 
  -1  -1  10      786.58      733.31     15.97 o 
   1  -1  10     1353.55     1275.69     28.63 o 
   3  -1  10      973.01      910.01     32.08 o 
   5  -1  10     2653.04     2477.93     60.67 o 
   7  -1  10      323.98      328.83     20.65 o 
   9  -1  10     2144.36     1988.02     22.89 o 
  11  -1  10      200.62      173.03      6.79 o 
  13  -1  10       70.56       64.48      4.17 o 
  15  -1  10       13.22       14.94      2.73 o 
  17  -1  10       24.66       19.74      3.27 o 
  19  -1  10      197.36      180.67      7.93 o 
  21  -1  10      124.15      130.96      6.67 o 
 -26   0  10       45.63       39.95      3.39 o 
 -24   0  10       49.90       58.38      4.28 o 
 -22   0  10      272.56      269.95      9.01 o 
 -20   0  10      474.24      450.17     12.57 o 
 -18   0  10      136.24      126.87      6.03 o 
 -16   0  10      458.03      435.18      8.40 o 
 -14   0  10     1548.08     1508.20     26.25 o 
 -12   0  10     1323.45     1208.23     22.64 o 
 -10   0  10      884.37     1025.87     20.05 o 
  -8   0  10      109.52       79.60      5.56 o 
  -6   0  10     8024.23     8732.69    104.97 o 
  -4   0  10       40.31       47.72      4.52 o 
  -2   0  10     9000.60     9533.24    106.04 o 
   0   0  10     4887.72     4909.75     44.96 o 
   2   0  10      695.83      783.14     14.67 o 
   4   0  10      640.40      628.58     16.54 o 
   6   0  10        3.86       12.05      6.17 o 
   8   0  10      228.93      182.64     19.08 o 
  10   0  10      699.46      635.06     10.95 o 
  12   0  10       49.27       50.15      3.89 o 
  14   0  10      438.34      419.79     10.07 o 
  16   0  10      395.98      395.27     11.19 o 
  18   0  10      317.43      275.96      9.32 o 
  20   0  10      554.38      617.80     14.41 o 
  22   0  10       60.34       67.29      7.44 o 
 -27   1  10        6.31        7.09      2.81 o 
 -25   1  10       31.28       31.80      3.35 o 
 -23   1  10       51.69       48.97      4.47 o 
 -21   1  10      128.11      136.26      7.65 o 
 -19   1  10     1684.13     1733.12     21.70 o 
 -17   1  10     1990.52     2070.68     27.13 o 
 -15   1  10      331.67      348.94      8.83 o 
 -13   1  10      141.72      120.13      9.10 o 
 -11   1  10      505.37      507.87     17.75 o 
  -9   1  10      234.20      226.20      9.90 o 
  -7   1  10     3931.22     4108.24     34.89 o 
  -5   1  10      578.21      739.05     14.72 o 
  -3   1  10     1757.64     1920.78     39.49 o 
  -1   1  10      967.20      930.20     18.12 o 
   1   1  10     1367.04     1418.94     17.59 o 
   3   1  10     1039.51     1049.42     15.73 o 
   5   1  10     2760.62     2803.26     52.90 o 
   7   1  10      285.17      318.56     17.33 o 
   9   1  10     2105.37     2058.01     25.00 o 
  11   1  10      206.42      202.53      7.24 o 
  13   1  10       90.87       93.15      4.75 o 
  15   1  10       31.30       34.05      3.73 o 
  17   1  10       23.52       27.67      3.15 o 
  19   1  10      186.51      202.66      6.77 o 
  21   1  10      142.79      169.94      7.85 o 
 -26   2  10       23.35       23.02      2.73 o 
 -24   2  10      331.62      377.63     14.02 o 
 -22   2  10      130.18      127.77      6.83 o 
 -20   2  10      193.63      228.30      9.29 o 
 -18   2  10       97.68      110.92      6.83 o 
 -16   2  10      526.59      585.59     12.72 o 
 -14   2  10      423.80      459.32     12.19 o 
 -12   2  10     1804.87     2112.33     28.41 o 
 -10   2  10       43.32       54.00      4.67 o 
  -8   2  10      212.08      237.11      9.31 o 
  -6   2  10     1212.36     1273.03     25.00 o 
  -4   2  10     3261.67     3757.68     55.54 o 
  -2   2  10      473.11      513.24     13.46 o 
   0   2  10      585.46      714.90     17.14 o 
   2   2  10        3.69        0.67      1.95 o 
   4   2  10      725.41      695.06     14.97 o 
   6   2  10      680.89      758.58     28.21 o 
   8   2  10      213.32      221.89      8.74 o 
  10   2  10       95.04      106.12      6.68 o 
  12   2  10      565.52      585.75     12.94 o 
  14   2  10      874.62     1033.17     18.35 o 
  16   2  10       37.19       48.55      5.14 o 
  18   2  10      272.07      342.87      9.07 o 
  20   2  10      393.15      445.29     11.99 o 
 -25   3  10       69.80       94.46      5.71 o 
 -23   3  10       20.03       35.26      3.33 o 
 -21   3  10      145.09      165.50      7.96 o 
 -19   3  10       18.28       17.13      3.52 o 
 -17   3  10      482.06      524.35     19.14 o 
 -15   3  10       70.32       73.51      5.11 o 
 -13   3  10     1573.68     1752.85     26.54 o 
 -11   3  10     1479.68     1680.57     25.46 o 
  -9   3  10      170.77      208.32      9.43 o 
  -7   3  10      897.95      992.63     24.85 o 
  -5   3  10     2591.96     2912.51     50.17 o 
  -3   3  10      398.45      402.14     24.59 o 
  -1   3  10     1581.55     1795.53     29.24 o 
   1   3  10      514.10      594.72     22.13 o 
   3   3  10      697.83      776.38     23.07 o 
   5   3  10      836.92      823.15     17.63 o 
   7   3  10       60.18       65.99      6.64 o 
   9   3  10      287.67      329.15     14.63 o 
  11   3  10      109.79      126.29      6.28 o 
  13   3  10       38.30       37.65      4.15 o 
  15   3  10       75.80       68.14      4.74 o 
  17   3  10       66.06       93.65      4.98 o 
  19   3  10      129.20      146.59      7.24 o 
 -22   4  10      718.84      888.64     18.68 o 
 -20   4  10      101.91      115.42      5.75 o 
 -18   4  10      250.20      316.56     13.18 o 
 -16   4  10      150.20      164.67     12.89 o 
 -14   4  10      412.41      477.82     22.38 o 
 -12   4  10      340.55      376.93     20.86 o 
 -10   4  10      522.29      572.02     19.28 o 
  -8   4  10      537.38      567.05     38.59 o 
  -6   4  10     3240.54     3739.64     64.09 o 
  -4   4  10        7.66       12.08      4.47 o 
  -2   4  10      408.06      481.05     15.11 o 
   0   4  10      365.88      412.89     21.13 o 
   2   4  10      253.73      246.96     16.15 o 
   4   4  10      261.76      270.29     13.78 o 
   6   4  10      464.44      465.48     17.08 o 
   8   4  10     1129.24     1320.00     60.45 o 
  10   4  10       23.84       28.76      5.26 o 
  12   4  10       33.76       40.60      4.75 o 
  14   4  10      183.97      241.79      7.91 o 
  16   4  10       27.18       28.55      3.00 o 
 -17   5  10      217.70      260.50     11.91 o 
 -15   5  10       57.35       67.46      6.55 o 
 -13   5  10       46.65       67.19     10.10 o 
  -9   5  10      344.39      363.67     22.03 o 
   5   5  10      176.65      173.75     13.48 o 
   7   5  10      152.12      152.49     12.61 o 
   9   5  10       88.38      112.72     11.62 o 
  11   5  10       55.49       76.36      6.79 o 
  -8   6  10      351.77      379.32     14.10 o 
 -10  -6  11       26.39       27.92      4.01 o 
  -8  -6  11      337.35      343.27      9.99 o 
  -6  -6  11        2.79       -1.39      2.34 o 
  -4  -6  11      212.42      192.39      8.45 o 
  -2  -6  11      169.09      162.61     10.64 o 
   0  -6  11       76.15       87.26      6.03 o 
   2  -6  11      171.99      203.25     14.85 o 
 -17  -5  11      172.85      178.27      6.64 o 
 -15  -5  11       48.66       48.40      3.13 o 
 -13  -5  11       58.72       55.50      3.57 o 
 -11  -5  11      260.65      273.01      7.83 o 
  -9  -5  11      182.95      169.18      7.46 o 
  -7  -5  11      165.42      182.51      8.27 o 
  -5  -5  11      211.84      196.17      9.43 o 
  -3  -5  11      107.40      104.37      5.27 o 
  -1  -5  11       42.40       39.81      3.61 o 
   1  -5  11      206.27      187.28      7.03 o 
   3  -5  11      217.32      206.90      7.20 o 
   5  -5  11       63.64       57.57      3.55 o 
   7  -5  11       81.75       77.70      4.29 o 
   9  -5  11      128.35      108.94      6.15 o 
  11  -5  11       42.09       39.90      3.12 o 
 -22  -4  11      390.79      326.88      9.99 o 
 -20  -4  11      108.80      104.89      5.50 o 
 -18  -4  11       78.26       74.91      4.58 o 
 -16  -4  11      410.84      375.41      8.00 o 
 -14  -4  11      275.51      260.36      7.27 o 
 -12  -4  11      750.29      751.87     13.44 o 
 -10  -4  11      377.24      338.89      9.31 o 
  -8  -4  11      578.52      553.90     11.90 o 
  -6  -4  11     1684.71     1612.25     33.39 o 
  -4  -4  11      150.98      138.40      5.93 o 
  -2  -4  11      515.73      482.35     11.73 o 
   0  -4  11     1023.08      836.67     14.07 o 
   2  -4  11      675.21      568.39     25.71 o 
   4  -4  11     1546.22     1384.84     22.91 o 
   6  -4  11      768.46      710.94     19.90 o 
   8  -4  11      109.48       85.55      4.73 o 
  10  -4  11       76.96       70.33      4.11 o 
  12  -4  11       42.94       39.81      4.73 o 
  14  -4  11      241.81      218.74      9.57 o 
 -23  -3  11      335.30      316.55      7.99 o 
 -21  -3  11      106.21       89.59      4.64 o 
 -19  -3  11      208.45      161.33      6.77 o 
 -17  -3  11      774.25      712.33     13.45 o 
 -15  -3  11     1316.77     1244.86     17.35 o 
 -13  -3  11      689.20      646.43     11.99 o 
 -11  -3  11     2197.42     2028.18     28.18 o 
  -9  -3  11     1341.38     1224.51     15.13 o 
  -7  -3  11     6683.36     6084.46     52.34 o 
  -5  -3  11     1356.03     1138.36     17.67 o 
  -3  -3  11     1794.66     1709.04     21.59 o 
  -1  -3  11     1291.67     1154.26     20.65 o 
   1  -3  11      740.59      641.40     12.98 o 
   3  -3  11     1049.44      949.68     17.63 o 
   5  -3  11     1086.28      903.45     16.68 o 
   7  -3  11      138.76      112.99      5.48 o 
   9  -3  11      719.30      616.00     14.58 o 
  11  -3  11      222.83      201.79      7.90 o 
  13  -3  11      193.73      172.01      7.50 o 
  15  -3  11      123.54      106.08      5.13 o 
  17  -3  11        5.22        1.07      1.78 o 
 -26  -2  11       21.82       13.32      3.31 o 
 -24  -2  11       67.41       64.94      4.92 o 
 -22  -2  11       78.35       63.86      7.11 o 
 -20  -2  11      266.75      248.30      9.23 o 
 -18  -2  11      887.59      847.50     15.25 o 
 -16  -2  11      622.16      546.74     10.92 o 
 -14  -2  11      457.19      388.18      8.87 o 
 -12  -2  11     1195.02     1050.17     16.44 o 
 -10  -2  11      573.50      607.64     20.99 o 
  -8  -2  11     1013.14     1077.47     28.03 o 
  -6  -2  11      311.24      276.99     17.30 o 
  -4  -2  11      137.22      108.40      8.41 o 
  -2  -2  11     1465.69     1525.88     45.90 o 
   0  -2  11     1531.91     1563.77     40.40 o 
   2  -2  11      636.81      546.59     55.40 o 
   4  -2  11      230.28      227.88     28.26 o 
   6  -2  11      648.31      597.34     17.05 o 
   8  -2  11      333.27      288.85      9.55 o 
  10  -2  11      353.45      304.68     10.24 o 
  12  -2  11      352.43      320.10     10.21 o 
  14  -2  11      272.97      234.81     10.79 o 
  16  -2  11       23.36       20.55      2.67 o 
  18  -2  11      399.36      362.53      8.84 o 
 -27  -1  11       37.39       35.93      5.24 o 
 -25  -1  11      206.98      196.67      7.95 o 
 -23  -1  11      370.12      369.11      8.84 o 
 -21  -1  11      173.37      167.83      6.21 o 
 -19  -1  11      416.89      374.45      9.39 o 
 -17  -1  11      729.92      688.30     14.77 o 
 -15  -1  11     1284.50     1136.00     18.25 o 
 -13  -1  11     2615.90     2579.32     76.46 o 
 -11  -1  11     1933.90     1921.00     36.96 o 
  -9  -1  11     2176.26     2282.89     42.57 o 
  -7  -1  11     1640.16     1614.45     28.14 o 
  -5  -1  11      786.82      770.38     21.16 o 
  -3  -1  11     1509.84     1531.90     36.44 o 
  -1  -1  11     3237.96     3430.64     51.64 o 
   1  -1  11      361.81      396.32     15.23 o 
   3  -1  11      569.30      541.62     21.78 o 
   5  -1  11       99.75      137.50     20.29 o 
   7  -1  11     1533.43     1389.17     25.11 o 
   9  -1  11      802.76      748.30     13.96 o 
  11  -1  11      284.81      259.02      7.89 o 
  13  -1  11     1442.90     1334.50     18.12 o 
  15  -1  11      960.63      922.18     18.41 o 
  17  -1  11       81.81       75.50      6.04 o 
  19  -1  11      249.32      267.23     10.18 o 
 -26   0  11       52.80       47.39      3.06 o 
 -24   0  11       23.96       31.67      3.69 o 
 -22   0  11       99.33       86.83      5.45 o 
 -20   0  11      475.78      467.83     14.35 o 
 -18   0  11      363.85      331.98      9.55 o 
 -16   0  11       59.25       59.02      3.32 o 
 -14   0  11        8.22       10.58      3.13 o 
 -12   0  11     1215.51     1247.75     23.93 o 
 -10   0  11       60.84       76.66      7.24 o 
  -8   0  11     8535.97     8936.35    191.86 o 
  -6   0  11     3139.53     3202.46     65.38 o 
  -4   0  11        8.02        5.52      2.54 o 
  -2   0  11     3844.46     3759.84     44.75 o 
   0   0  11      428.01      494.63     15.56 o 
   2   0  11       49.87       59.13      7.81 o 
   4   0  11      475.35      470.85     15.10 o 
   6   0  11        1.28        3.17      5.90 o 
   8   0  11     2037.16     1971.99     22.65 o 
  10   0  11        1.39        2.20      1.89 o 
  12   0  11      492.06      433.18     11.06 o 
  14   0  11     1351.56     1383.21     18.33 o 
  16   0  11       41.31       28.39      3.92 o 
  18   0  11      244.24      271.43      8.44 o 
  20   0  11      266.55      294.87      8.80 o 
 -27   1  11       49.58       43.17      3.25 o 
 -25   1  11      213.23      227.81      6.65 o 
 -23   1  11      442.36      518.49     12.49 o 
 -21   1  11      198.45      211.71     11.06 o 
 -19   1  11      409.76      390.33      9.52 o 
 -17   1  11      858.86      847.95     15.14 o 
 -15   1  11     1309.92     1261.85     15.55 o 
 -13   1  11     2792.24     2810.51     40.76 o 
 -11   1  11     2061.15     2135.35     32.15 o 
  -9   1  11     2085.70     2379.01     34.02 o 
  -7   1  11     1743.04     1772.35     22.98 o 
  -5   1  11      739.96      750.44     15.34 o 
  -3   1  11     1538.77     1611.20     22.05 o 
  -1   1  11     3590.76     3951.63     42.88 o 
   1   1  11      360.10      395.84      9.64 o 
   3   1  11      623.07      631.74     12.62 o 
   5   1  11      133.93      130.71      8.84 o 
   7   1  11     1446.70     1427.11     33.03 o 
   9   1  11      867.32      876.49     15.73 o 
  11   1  11      289.53      291.87      9.23 o 
  13   1  11     1334.10     1377.24     19.17 o 
  15   1  11      917.90     1008.53     16.23 o 
  17   1  11       76.01       74.90      4.19 o 
  19   1  11      261.17      311.16     10.18 o 
 -26   2  11       24.91       27.32      2.47 o 
 -24   2  11       64.75       72.13      4.65 o 
 -22   2  11      103.88      104.92      6.19 o 
 -20   2  11      265.63      293.14     11.19 o 
 -18   2  11      961.12     1089.43     21.63 o 
 -16   2  11      560.26      570.48     12.14 o 
 -14   2  11      459.51      438.41     11.10 o 
 -12   2  11     1025.29     1029.53     19.15 o 
 -10   2  11      590.37      698.38     21.69 o 
  -8   2  11     1152.33     1470.57     27.11 o 
  -6   2  11      274.13      263.29     11.49 o 
  -4   2  11      128.19      104.56      6.71 o 
  -2   2  11     1652.41     1847.14     46.37 o 
   0   2  11     1624.24     1791.78     25.74 o 
   2   2  11      559.17      548.02     15.02 o 
   4   2  11      169.10      187.91      9.15 o 
   6   2  11      666.12      703.73     18.46 o 
   8   2  11      288.52      308.10      9.89 o 
  10   2  11      423.44      425.40     13.00 o 
  12   2  11      327.18      369.50     10.41 o 
  14   2  11      215.67      219.52      8.31 o 
  16   2  11       23.36       24.72      3.39 o 
  18   2  11      394.92      450.37      9.69 o 
 -23   3  11      360.57      438.08     11.71 o 
 -21   3  11      100.97      102.71      5.39 o 
 -19   3  11      192.69      214.10      8.78 o 
 -17   3  11      688.58      788.59     20.01 o 
 -15   3  11     1349.13     1549.83     25.94 o 
 -13   3  11      653.70      728.68     19.80 o 
 -11   3  11     2114.76     2360.91     31.01 o 
  -9   3  11     1403.23     1575.44     26.44 o 
  -7   3  11     6537.81     7474.61     93.73 o 
  -5   3  11     1345.07     1450.71     28.52 o 
  -3   3  11     1879.24     2216.36     35.11 o 
  -1   3  11     1220.88     1339.43     25.19 o 
   1   3  11      746.49      790.34     20.81 o 
   3   3  11     1230.81     1309.46     22.94 o 
   5   3  11     1174.71     1237.51     28.40 o 
   7   3  11      129.44      124.63      9.04 o 
   9   3  11      664.55      684.79     20.77 o 
  11   3  11      223.37      256.95     10.68 o 
  13   3  11      213.63      242.16      8.77 o 
  15   3  11      128.42      157.07      6.87 o 
  17   3  11        3.85        2.96      2.01 o 
 -22   4  11      397.32      461.50     11.77 o 
 -20   4  11      113.25      141.80      5.92 o 
 -18   4  11       79.27      106.44      6.49 o 
 -16   4  11      434.15      519.19     21.91 o 
 -14   4  11      246.38      308.06     28.11 o 
 -12   4  11      723.79      858.31     20.79 o 
 -10   4  11      359.52      392.97     15.86 o 
  -8   4  11      549.84      679.50     25.50 o 
  -6   4  11     1606.32     1855.53     34.90 o 
  -4   4  11      153.13      176.20     10.48 o 
  -2   4  11      532.57      622.30     25.96 o 
   0   4  11      976.45     1034.44     33.29 o 
   2   4  11      750.78      805.11     28.79 o 
   4   4  11     1537.20     1714.68     28.97 o 
   6   4  11      773.69      924.08     38.64 o 
   8   4  11      135.89      142.03     10.24 o 
  10   4  11      104.81      131.10     11.42 o 
  12   4  11       50.29       59.12      4.46 o 
  14   4  11      269.70      303.73      8.96 o 
 -17   5  11      174.83      212.23      6.72 o 
 -15   5  11       50.13       52.80      5.57 o 
 -13   5  11       39.78       54.29      9.32 o 
 -11   5  11      218.49      246.20     16.37 o 
  -9   5  11      166.00      164.23     14.88 o 
   5   5  11       60.28       57.53      7.63 o 
   7   5  11       80.86      103.24      7.18 o 
   9   5  11       98.24      105.95      8.98 o 
  11   5  11       46.32       57.53      6.04 o 
  -6  -6  12       79.68       81.36      4.54 o 
  -4  -6  12      160.11      161.34      6.50 o 
  -2  -6  12      251.73      207.42     26.90 o 
   0  -6  12       98.10      102.60      7.39 o 
 -17  -5  12       67.76       52.43      4.06 o 
 -15  -5  12      270.09      264.68      9.41 o 
 -13  -5  12       42.94       40.18      2.82 o 
 -11  -5  12      359.57      376.19      9.67 o 
  -9  -5  12      340.68      340.57     17.54 o 
  -7  -5  12      131.83      131.45      7.23 o 
  -5  -5  12       52.22       47.51      4.43 o 
  -3  -5  12       21.45       23.58      2.65 o 
  -1  -5  12       44.37       46.42      3.59 o 
   1  -5  12       38.27       41.91      3.14 o 
   3  -5  12       93.73       82.11      4.41 o 
   5  -5  12      129.21      101.21      4.42 o 
   7  -5  12      426.36      384.19      8.15 o 
   9  -5  12      133.43      124.92      5.78 o 
 -20  -4  12       68.44       62.03      4.10 o 
 -18  -4  12      433.55      419.91     10.60 o 
 -16  -4  12      182.55      193.99      5.87 o 
 -14  -4  12      268.53      248.98      7.17 o 
 -12  -4  12      766.01      695.39     12.54 o 
 -10  -4  12      286.00      215.93      7.91 o 
  -8  -4  12      197.29      185.09      7.43 o 
  -6  -4  12      431.52      398.09      9.72 o 
  -4  -4  12      371.44      335.27      8.41 o 
  -2  -4  12      620.28      541.23     10.55 o 
   0  -4  12      668.85      593.24     12.47 o 
   2  -4  12      309.77      289.89      8.61 o 
   4  -4  12      515.66      497.67     16.67 o 
   6  -4  12      184.99      154.96      6.53 o 
   8  -4  12      593.43      550.27     12.15 o 
  10  -4  12      226.54      205.05     13.35 o 
  12  -4  12      111.98       79.39      6.46 o 
  14  -4  12       67.76       65.63      4.38 o 
 -23  -3  12      352.69      322.80      9.42 o 
 -21  -3  12       65.33       60.55      3.65 o 
 -19  -3  12      168.81      143.70      6.25 o 
 -17  -3  12      859.19      774.48     13.97 o 
 -15  -3  12       78.38       82.71      4.85 o 
 -13  -3  12     1266.18     1174.08     18.06 o 
 -11  -3  12        5.25        1.62      1.94 o 
  -9  -3  12     1426.48     1340.77     16.90 o 
  -7  -3  12     6333.56     5832.86     42.77 o 
  -5  -3  12      338.94      302.93      8.57 o 
  -3  -3  12     1557.60     1416.56     20.21 o 
  -1  -3  12     1451.00     1225.34     26.37 o 
   1  -3  12      630.34      516.05     15.06 o 
   3  -3  12     1003.03      939.65     15.00 o 
   5  -3  12      471.99      399.18     11.44 o 
   7  -3  12      515.06      489.08     12.51 o 
   9  -3  12      140.92      130.43      7.35 o 
  11  -3  12       41.68       37.90      3.60 o 
  13  -3  12      229.41      212.76      8.31 o 
  15  -3  12      104.76       92.89      4.04 o 
  17  -3  12      131.72       95.99      5.71 o 
 -26  -2  12      116.20      100.52      6.90 o 
 -24  -2  12       63.00       59.91      5.09 o 
 -22  -2  12       74.41       68.75      5.16 o 
 -20  -2  12      765.90      697.43     15.07 o 
 -18  -2  12     1716.14     1523.68     22.57 o 
 -16  -2  12      942.99      905.93     14.12 o 
 -14  -2  12      265.82      271.14      8.14 o 
 -12  -2  12      664.75      629.09     11.92 o 
 -10  -2  12      899.91      879.41     15.76 o 
  -8  -2  12     2784.83     2556.30     71.00 o 
  -6  -2  12     2938.39     3010.39     55.17 o 
  -4  -2  12      272.07      240.88     18.40 o 
  -2  -2  12       10.54        2.26      5.86 o 
   0  -2  12      268.36      284.14     20.57 o 
   2  -2  12      563.70      508.69     14.34 o 
   4  -2  12     2924.47     2553.89     26.52 o 
   6  -2  12     1338.45     1201.44     20.42 o 
   8  -2  12       35.01       27.93      3.42 o 
  10  -2  12      836.95      818.24     15.45 o 
  12  -2  12        8.49        9.64      2.67 o 
  14  -2  12      480.19      413.87      8.75 o 
  16  -2  12      125.08      110.37      4.69 o 
  18  -2  12      152.43      134.87      6.60 o 
 -27  -1  12       82.52       61.70      4.84 o 
 -25  -1  12       72.60       82.75      8.30 o 
 -23  -1  12       39.15       33.28      2.67 o 
 -21  -1  12      645.64      671.43     15.06 o 
 -19  -1  12     2911.65     2893.20     31.18 o 
 -17  -1  12      325.97      297.59     10.68 o 
 -15  -1  12      371.68      335.33      9.23 o 
 -13  -1  12      874.36      853.09     13.53 o 
 -11  -1  12     1775.37     1816.26     39.64 o 
  -9  -1  12      165.92      154.94      9.25 o 
  -7  -1  12     1973.86     2121.95     41.58 o 
  -5  -1  12     1328.19     1358.69     30.61 o 
  -3  -1  12      335.11      300.83     11.98 o 
  -1  -1  12     1131.03     1102.72     32.48 o 
   1  -1  12     1287.63     1287.93     32.07 o 
   3  -1  12     1123.50     1035.91     34.12 o 
   5  -1  12       46.48       33.02      7.35 o 
   7  -1  12      781.16      775.96     18.72 o 
   9  -1  12      493.96      453.27     11.31 o 
  11  -1  12      884.62      810.42     16.22 o 
  13  -1  12      689.54      638.56     15.21 o 
  15  -1  12      335.51      361.85     15.81 o 
  17  -1  12       99.57       93.33      6.96 o 
  19  -1  12      708.35      630.05     11.63 o 
 -26   0  12        1.84        4.21      2.01 o 
 -24   0  12        0.88        3.74      2.52 o 
 -22   0  12      766.89      894.95     15.80 o 
 -20   0  12       84.74       91.21      6.01 o 
 -18   0  12       39.52       42.28      3.70 o 
 -16   0  12       16.95       17.02      2.35 o 
 -14   0  12      636.96      629.89     12.06 o 
 -12   0  12       92.56       58.48      7.00 o 
 -10   0  12        6.59        5.68      5.31 o 
  -8   0  12      363.45      302.18     13.79 o 
  -6   0  12      129.79      111.23      8.60 o 
  -4   0  12      270.91      232.53     10.76 o 
  -2   0  12     1423.42     1332.68     25.76 o 
   0   0  12       24.96       17.87      3.99 o 
   2   0  12      414.37      348.96     14.28 o 
   4   0  12       41.33       46.19      8.47 o 
   6   0  12       59.66       71.42      6.57 o 
   8   0  12     1422.13     1409.23     25.78 o 
  10   0  12     1207.70     1201.82     19.94 o 
  12   0  12      114.69      120.87      6.07 o 
  14   0  12        6.21        6.50      2.59 o 
  16   0  12       12.45       11.26      2.76 o 
  18   0  12      352.06      392.91     14.04 o 
  20   0  12      131.67      140.07      7.68 o 
 -27   1  12       89.27       70.62      5.00 o 
 -25   1  12       76.65       90.15      4.84 o 
 -23   1  12       66.41       67.18      4.42 o 
 -21   1  12      638.55      734.65     19.77 o 
 -19   1  12     3055.26     3244.98     48.95 o 
 -17   1  12      415.58      390.11     10.36 o 
 -15   1  12      366.89      358.71      8.37 o 
 -13   1  12      961.75     1039.63     14.66 o 
 -11   1  12     1906.74     2067.52     34.29 o 
  -9   1  12      160.94      166.04      9.00 o 
  -7   1  12     2174.90     2522.89     42.36 o 
  -5   1  12     1415.82     1502.26     24.58 o 
  -3   1  12      307.26      273.67     11.58 o 
  -1   1  12     1236.28     1277.43     23.78 o 
   1   1  12     1297.28     1402.29     23.85 o 
   3   1  12     1292.32     1238.12     26.70 o 
   5   1  12       62.84       69.15      4.75 o 
   7   1  12      715.30      769.63     14.75 o 
   9   1  12      517.38      537.09     12.66 o 
  11   1  12      908.23      961.26     18.42 o 
  13   1  12      644.12      657.31     14.45 o 
  15   1  12      358.61      413.98     10.68 o 
  17   1  12      101.15      105.09      5.68 o 
  19   1  12      656.62      695.94     13.05 o 
 -26   2  12      109.71      102.80      8.28 o 
 -24   2  12       78.19       97.72      4.89 o 
 -22   2  12       47.49       46.59      4.33 o 
 -20   2  12      758.51      833.23     18.39 o 
 -18   2  12     1693.52     1747.76     27.61 o 
 -16   2  12     1035.77     1162.31     17.67 o 
 -14   2  12      224.66      259.18      8.39 o 
 -12   2  12      637.95      685.50     15.26 o 
 -10   2  12      881.84     1022.58     17.68 o 
  -8   2  12     2969.85     3270.01     43.87 o 
  -6   2  12     2867.85     3269.77     41.25 o 
  -4   2  12      256.31      259.00     13.28 o 
  -2   2  12        1.77        8.72      3.02 o 
   0   2  12      311.02      363.26     11.62 o 
   2   2  12      601.99      650.19     14.82 o 
   4   2  12     3032.86     3108.65     44.18 o 
   6   2  12     1346.09     1467.69     26.09 o 
   8   2  12       55.49       59.61      4.62 o 
  10   2  12      874.70     1008.45     18.79 o 
  12   2  12       15.27       15.53      3.34 o 
  14   2  12      446.66      487.72     11.47 o 
  16   2  12      136.97      151.64      6.25 o 
  18   2  12      124.87      135.74      8.27 o 
 -23   3  12      361.05      441.15     11.84 o 
 -21   3  12       80.84       99.52      6.09 o 
 -19   3  12      146.43      162.15      7.47 o 
 -17   3  12      795.56      895.57     24.66 o 
 -15   3  12       78.34       91.53      5.83 o 
 -13   3  12     1220.36     1388.34     22.32 o 
 -11   3  12       16.82       12.90      3.37 o 
  -9   3  12     1388.57     1578.71     27.80 o 
  -7   3  12     6013.31     6874.85     67.03 o 
  -5   3  12      307.42      340.44     13.46 o 
  -3   3  12     1692.54     1840.91     36.34 o 
  -1   3  12     1462.02     1536.19     27.38 o 
   1   3  12      650.88      649.02     19.50 o 
   3   3  12     1008.77     1158.73     23.56 o 
   5   3  12      443.64      464.69     21.42 o 
   7   3  12      565.98      661.66     20.04 o 
   9   3  12      168.15      198.74     10.83 o 
  11   3  12       46.74       48.19      5.07 o 
  13   3  12      199.87      247.88      8.50 o 
  15   3  12      111.72      130.14      6.63 o 
  17   3  12      139.97      155.35      6.25 o 
 -20   4  12       65.96       65.31      3.76 o 
 -18   4  12      441.08      534.96     22.49 o 
 -16   4  12      204.35      253.85     12.43 o 
 -14   4  12      282.05      330.89     30.19 o 
 -12   4  12      746.17      862.45     29.07 o 
 -10   4  12      284.91      269.64     12.89 o 
  -8   4  12      149.35      161.89      9.96 o 
  -6   4  12      382.98      433.06     16.08 o 
  -4   4  12      373.40      412.85     13.83 o 
  -2   4  12      541.60      569.94     24.36 o 
   0   4  12      622.65      721.02     27.07 o 
   2   4  12      336.62      410.62     16.56 o 
   4   4  12      498.04      595.19     30.04 o 
   6   4  12      183.34      200.55     17.68 o 
   8   4  12      603.11      677.03     14.99 o 
  10   4  12      225.68      257.30      8.75 o 
  12   4  12      123.28      132.51      5.70 o 
  14   4  12       70.49       96.65      8.45 o 
 -17   5  12       58.75       44.49      5.51 o 
 -15   5  12      280.79      312.38     12.90 o 
 -13   5  12       41.04       35.78      3.49 o 
 -11   5  12      345.33      374.39     19.66 o 
  -9   5  12      319.38      392.56     21.88 o 
  -7   5  12      133.13      154.28     13.62 o 
   1   5  12       36.83       45.79      7.44 o 
   3   5  12       97.38      111.72     10.82 o 
   5   5  12      140.14      148.72     12.12 o 
   7   5  12      402.66      443.90     35.48 o 
   9   5  12      138.90      173.70     10.58 o 
 -15  -5  13       13.09       11.19      3.48 o 
 -13  -5  13      354.44      395.11      8.19 o 
 -11  -5  13      174.57      167.36      7.56 o 
  -9  -5  13       56.31       50.71      5.66 o 
  -7  -5  13      228.88      231.00      8.75 o 
  -5  -5  13      222.97      209.37      7.82 o 
  -3  -5  13       99.68      103.81      5.72 o 
  -1  -5  13      244.97      236.59      7.32 o 
   1  -5  13       20.92       17.11      2.15 o 
   3  -5  13      171.49      171.21      5.16 o 
   5  -5  13       36.74       31.85      2.35 o 
   7  -5  13      314.34      257.21      8.16 o 
 -20  -4  13      100.88       91.97      4.29 o 
 -18  -4  13      325.70      300.86      8.42 o 
 -16  -4  13      133.30      112.06      5.41 o 
 -14  -4  13       44.81       28.57      2.61 o 
 -12  -4  13      672.16      573.32     16.09 o 
 -10  -4  13      106.61      107.53      5.92 o 
  -8  -4  13      252.39      233.95      8.12 o 
  -6  -4  13     1599.73     1480.55     26.72 o 
  -4  -4  13       81.78       88.19      4.04 o 
  -2  -4  13      351.31      337.57      8.15 o 
   0  -4  13      290.97      244.13      7.84 o 
   2  -4  13       12.09       12.45      2.58 o 
   4  -4  13      488.15      381.10      9.92 o 
   6  -4  13      145.87      130.62      5.76 o 
   8  -4  13      155.06      151.75      6.58 o 
  10  -4  13      262.83      217.37     10.28 o 
  12  -4  13       31.47       23.45      2.66 o 
 -23  -3  13      267.62      236.25      8.09 o 
 -21  -3  13      110.82       96.72      4.18 o 
 -19  -3  13      143.12      113.27      5.19 o 
 -17  -3  13      176.36      149.25      6.25 o 
 -15  -3  13      177.31      150.21      8.27 o 
 -13  -3  13       68.20       58.27      4.27 o 
 -11  -3  13       55.90       46.06      3.65 o 
  -9  -3  13      103.54       85.28      4.36 o 
  -7  -3  13     1207.28     1115.10     15.07 o 
  -5  -3  13      938.69      860.59     15.32 o 
  -3  -3  13     1210.06     1052.32     21.73 o 
  -1  -3  13     1096.74      936.63     18.58 o 
   1  -3  13       12.26       14.36      3.76 o 
   3  -3  13      887.87      802.78     19.46 o 
   5  -3  13      367.42      300.03      9.06 o 
   7  -3  13      512.27      445.75     12.63 o 
   9  -3  13       14.49        9.02      2.67 o 
  11  -3  13       31.09       22.98      3.03 o 
  13  -3  13      131.59      124.27      5.68 o 
  15  -3  13       23.98       23.06      2.47 o 
 -24  -2  13       51.12       38.94      4.22 o 
 -22  -2  13      161.21      151.03      7.10 o 
 -20  -2  13      151.80      164.00      8.02 o 
 -18  -2  13      135.43      140.08      6.65 o 
 -16  -2  13      133.60      114.13      5.47 o 
 -14  -2  13     1664.42     1584.34     19.97 o 
 -12  -2  13      783.88      712.34     14.71 o 
 -10  -2  13      259.44      244.62      8.35 o 
  -8  -2  13     1548.14     1459.04     17.17 o 
  -6  -2  13      136.26      115.51      5.44 o 
  -4  -2  13       19.99       25.74      3.12 o 
  -2  -2  13     1201.54     1060.98     16.97 o 
   0  -2  13       26.20       24.70      2.58 o 
   2  -2  13      683.57      617.02     12.97 o 
   4  -2  13      913.07      888.33     17.26 o 
   6  -2  13       45.58       39.68      3.48 o 
   8  -2  13     2170.82     1966.20     23.69 o 
  10  -2  13       12.21        5.59      2.47 o 
  12  -2  13      434.93      385.59      9.40 o 
  14  -2  13      598.97      559.09     10.50 o 
  16  -2  13      183.65      174.12      7.10 o 
 -25  -1  13      346.16      315.55     18.79 o 
 -23  -1  13      468.37      442.32      9.71 o 
 -21  -1  13      252.77      231.15      8.71 o 
 -19  -1  13      259.90      239.06      8.84 o 
 -17  -1  13      548.02      523.82     14.07 o 
 -15  -1  13      823.73      837.98     15.10 o 
 -13  -1  13      989.62     1022.94     15.28 o 
 -11  -1  13      478.62      454.63      9.09 o 
  -9  -1  13      633.84      697.89     20.05 o 
  -7  -1  13     2237.22     2343.39     45.49 o 
  -5  -1  13      105.94       84.36      7.04 o 
  -3  -1  13     2621.79     2625.16     38.76 o 
  -1  -1  13     1095.01     1050.89     29.61 o 
   1  -1  13      150.69      154.99     11.81 o 
   3  -1  13     1253.94     1118.29     17.74 o 
   5  -1  13      533.86      454.37     11.33 o 
   7  -1  13       72.00       73.76      5.03 o 
   9  -1  13     1109.16     1066.19     18.03 o 
  11  -1  13      855.23      822.63     22.25 o 
  13  -1  13      248.25      226.08     11.02 o 
  15  -1  13        6.61        3.72      2.88 o 
  17  -1  13      427.71      392.80      8.77 o 
 -26   0  13        0.57       -2.05      2.05 o 
 -24   0  13       68.55       62.66      4.29 o 
 -22   0  13     1507.51     1609.84     19.69 o 
 -20   0  13      205.01      206.52      8.59 o 
 -18   0  13      266.24      235.89      7.96 o 
 -16   0  13       61.96       62.09      4.00 o 
 -14   0  13        6.14        2.84      2.05 o 
 -12   0  13      964.87     1060.27     15.38 o 
 -10   0  13      547.02      514.19     19.43 o 
  -8   0  13        2.08        1.97      3.35 o 
  -6   0  13      450.93      499.14     18.44 o 
  -4   0  13        9.24        2.16      2.77 o 
  -2   0  13      631.57      672.10     20.85 o 
   0   0  13      453.28      463.42     17.66 o 
   2   0  13       30.69       31.92      4.98 o 
   4   0  13     1592.66     1386.14     20.37 o 
   6   0  13       22.34       19.98      3.43 o 
   8   0  13       38.68       36.23      3.75 o 
  10   0  13       98.77      109.10      6.27 o 
  12   0  13      474.17      511.79     13.92 o 
  14   0  13      167.30      168.12      7.43 o 
  16   0  13        4.74        5.77      3.18 o 
  18   0  13       54.56       60.13      3.76 o 
 -25   1  13      359.62      360.21      8.32 o 
 -23   1  13      429.14      481.39     11.74 o 
 -21   1  13      230.88      228.62     10.88 o 
 -19   1  13      262.40      254.20      8.20 o 
 -17   1  13      531.21      539.61     13.17 o 
 -15   1  13      819.76      909.18     14.51 o 
 -13   1  13     1154.13     1279.67     16.87 o 
 -11   1  13      532.38      578.10     13.03 o 
  -9   1  13      677.73      820.70     24.05 o 
  -7   1  13     2295.20     2515.93     43.76 o 
  -5   1  13      114.06       89.49     17.97 o 
  -3   1  13     2515.75     2663.78     54.51 o 
  -1   1  13     1071.85     1073.68     29.89 o 
   1   1  13      144.45      148.22      7.97 o 
   3   1  13     1118.49     1098.33     16.91 o 
   5   1  13      566.64      551.20     11.46 o 
   7   1  13       84.10       91.90      5.36 o 
   9   1  13     1263.16     1351.99     20.75 o 
  11   1  13      849.18      907.58     16.82 o 
  13   1  13      195.70      205.42      8.75 o 
  15   1  13       14.50       18.31      3.21 o 
  17   1  13      407.79      425.78     10.15 o 
 -24   2  13       47.92       48.06      3.32 o 
 -22   2  13      207.64      233.56      8.23 o 
 -20   2  13      146.52      178.06      7.28 o 
 -18   2  13      130.43      150.49      7.40 o 
 -16   2  13      126.77      124.15      5.55 o 
 -14   2  13     1653.60     1853.23     21.54 o 
 -12   2  13      804.73      847.08     17.29 o 
 -10   2  13      266.14      291.73      9.42 o 
  -8   2  13     1533.60     1714.28     22.64 o 
  -6   2  13      133.05      118.70      5.87 o 
  -4   2  13       11.18       10.40      2.77 o 
  -2   2  13     1332.88     1329.43     19.30 o 
   0   2  13       24.30       17.51      3.95 o 
   2   2  13      770.25      806.02     14.50 o 
   4   2  13      876.53      994.44     19.17 o 
   6   2  13       44.08       44.41      4.14 o 
   8   2  13     2109.63     2296.84     28.91 o 
  10   2  13       23.79       17.19      3.34 o 
  12   2  13      420.37      466.64     12.17 o 
  14   2  13      683.73      840.28     20.82 o 
  16   2  13      182.22      217.00      7.28 o 
 -23   3  13      256.55      286.17      7.20 o 
 -21   3  13      102.33      115.90      8.85 o 
 -19   3  13      160.35      173.72      7.79 o 
 -17   3  13      194.32      204.33     16.20 o 
 -15   3  13      173.57      182.62     10.44 o 
 -13   3  13       37.14       38.42      3.73 o 
 -11   3  13       38.46       43.58      5.13 o 
  -9   3  13      106.89      112.72      8.42 o 
  -7   3  13     1085.47     1239.28     22.16 o 
  -5   3  13      963.87     1083.30     20.36 o 
  -3   3  13     1186.60     1264.26     24.07 o 
  -1   3  13     1004.34     1081.08     25.24 o 
   1   3  13       16.47       33.06      3.90 o 
   3   3  13      864.07      936.08     20.67 o 
   5   3  13      356.87      397.66     13.71 o 
   7   3  13      581.93      629.20     15.10 o 
   9   3  13       34.29       35.49      4.58 o 
  11   3  13       33.11       30.30      3.73 o 
  13   3  13      133.33      159.93      5.83 o 
  15   3  13       16.36       17.08      2.69 o 
 -20   4  13      104.97      117.34      9.03 o 
 -18   4  13      293.51      318.70      8.89 o 
 -16   4  13      142.49      154.16      8.39 o 
 -14   4  13       51.91       56.29      6.05 o 
 -12   4  13      705.25      779.74     27.15 o 
 -10   4  13      109.20      114.38     15.36 o 
  -8   4  13      249.44      273.64     15.28 o 
  -6   4  13     1612.00     1881.37     29.28 o 
  -4   4  13       76.06      100.71      7.44 o 
  -2   4  13      264.36      304.60     11.40 o 
   0   4  13      277.85      306.88     21.28 o 
   2   4  13        9.74       19.18      7.05 o 
   4   4  13      419.92      430.47     33.76 o 
   6   4  13      146.12      161.81      9.09 o 
   8   4  13      131.33      170.67     10.65 o 
  10   4  13      277.47      310.37     10.61 o 
  12   4  13       39.86       42.06      3.07 o 
 -15   5  13       12.18       12.59      3.36 o 
 -13   5  13      382.89      422.81     28.33 o 
 -11   5  13      177.87      187.27     13.38 o 
  -9   5  13       46.85       49.12      8.02 o 
  -7   5  13      237.67      272.48     17.87 o 
  -1   5  13      278.96      308.22     18.02 o 
   1   5  13       25.15       29.46      5.84 o 
   3   5  13      204.50      226.64     25.58 o 
   5   5  13       39.19       38.91      7.87 o 
   7   5  13      320.36      361.70     15.75 o 
 -13  -5  14      283.95      235.12      9.18 o 
 -11  -5  14       33.17       29.64      2.55 o 
  -9  -5  14      206.69      195.50      8.54 o 
  -7  -5  14      375.81      361.90     11.71 o 
  -5  -5  14       11.75        8.45      2.43 o 
  -3  -5  14      248.06      251.09      8.51 o 
  -1  -5  14      204.17      184.64      7.63 o 
   1  -5  14      174.92      172.19      6.53 o 
   3  -5  14       87.23       75.27      3.10 o 
   5  -5  14      100.51       85.30      3.79 o 
 -20  -4  14       13.27       12.63      4.98 o 
 -18  -4  14      178.39      153.45      5.66 o 
 -16  -4  14       49.00       51.70      3.59 o 
 -14  -4  14       69.83       63.05      3.31 o 
 -12  -4  14      473.61      447.14     10.86 o 
 -10  -4  14       39.07       38.31      4.10 o 
  -8  -4  14      956.94      902.70     31.81 o 
  -6  -4  14      832.82      729.38     13.26 o 
  -4  -4  14       93.70       94.18      4.68 o 
  -2  -4  14      326.92      278.89      8.30 o 
   0  -4  14      271.62      221.11      7.34 o 
   2  -4  14       26.57       28.34      3.04 o 
   4  -4  14      641.12      592.71     11.89 o 
   6  -4  14       68.45       59.66      3.88 o 
   8  -4  14       15.22       13.66      2.20 o 
  10  -4  14       30.42       34.39      3.28 o 
 -23  -3  14      166.23      133.82     11.33 o 
 -21  -3  14        7.89        6.96      1.86 o 
 -19  -3  14      111.80      117.16      5.36 o 
 -17  -3  14      210.30      198.76      9.98 o 
 -15  -3  14      129.84      123.03      7.37 o 
 -13  -3  14       54.52       41.64      4.40 o 
 -11  -3  14      233.44      219.92      7.80 o 
  -9  -3  14      563.81      535.48     11.27 o 
  -7  -3  14      454.54      408.72      9.70 o 
  -5  -3  14      395.50      365.09      9.31 o 
  -3  -3  14       58.71       59.65      4.76 o 
  -1  -3  14      336.02      317.52      9.39 o 
   1  -3  14      767.79      688.88     16.34 o 
   3  -3  14      344.44      314.37     11.59 o 
   5  -3  14      481.08      445.61     11.58 o 
   7  -3  14        8.48        4.53      2.88 o 
   9  -3  14      230.16      187.08      7.37 o 
  11  -3  14       23.99       20.77      3.21 o 
  13  -3  14      249.86      228.94      6.46 o 
 -24  -2  14       61.66       51.02      4.49 o 
 -22  -2  14      335.34      306.25      9.39 o 
 -20  -2  14       84.12       74.17      5.52 o 
 -18  -2  14        6.64        6.17      2.67 o 
 -16  -2  14      660.65      594.90     12.75 o 
 -14  -2  14      279.06      256.44      9.14 o 
 -12  -2  14      151.86      147.97      6.44 o 
 -10  -2  14      268.27      236.48      8.41 o 
  -8  -2  14     2766.13     2465.13     23.36 o 
  -6  -2  14      255.27      237.38      8.38 o 
  -4  -2  14      732.53      652.60     12.87 o 
  -2  -2  14      735.87      749.32     13.74 o 
   0  -2  14     1129.78     1015.40     19.84 o 
   2  -2  14       10.79        5.26      2.78 o 
   4  -2  14      225.86      225.65      7.55 o 
   6  -2  14      841.16      770.30     14.73 o 
   8  -2  14      422.36      356.75      9.13 o 
  10  -2  14       74.26       60.30      4.34 o 
  12  -2  14      376.56      358.37      9.00 o 
  14  -2  14      230.88      201.54      8.15 o 
  16  -2  14      139.13      113.04      5.46 o 
 -25  -1  14       35.08       29.56      5.03 o 
 -23  -1  14       41.38       41.61      3.61 o 
 -21  -1  14      187.67      173.30      8.33 o 
 -19  -1  14      340.58      319.43     10.79 o 
 -17  -1  14      545.14      555.65     14.37 o 
 -15  -1  14      135.50      122.28      5.99 o 
 -13  -1  14     1199.91     1163.35     16.43 o 
 -11  -1  14      227.40      219.84      7.20 o 
  -9  -1  14      736.51      640.67     10.38 o 
  -7  -1  14     1997.62     1951.15     24.82 o 
  -5  -1  14      876.00      892.97     22.60 o 
  -3  -1  14     1430.39     1442.64     38.74 o 
  -1  -1  14      140.27      138.92      6.98 o 
   1  -1  14     1005.88      874.57     13.32 o 
   3  -1  14     3527.98     3285.60     30.42 o 
   5  -1  14     1420.18     1390.61     19.85 o 
   7  -1  14      863.50      815.35     17.60 o 
   9  -1  14      260.27      253.68      8.81 o 
  11  -1  14       63.89       57.27      4.73 o 
  13  -1  14      144.36      148.08      7.90 o 
  15  -1  14      148.67      142.61      5.89 o 
  17  -1  14       43.40       42.29      3.99 o 
 -26   0  14       33.65       35.44      4.63 o 
 -24   0  14       32.41       24.01      2.50 o 
 -22   0  14      324.77      334.47      8.30 o 
 -20   0  14      389.31      380.50     11.00 o 
 -18   0  14       62.46       57.81      4.48 o 
 -16   0  14      377.27      332.13      8.61 o 
 -14   0  14      128.32      116.34      5.02 o 
 -12   0  14     1388.67     1548.69     18.30 o 
 -10   0  14       64.23       69.07      3.87 o 
  -8   0  14     1399.48     1472.60     34.67 o 
  -6   0  14     2158.36     2225.24     42.09 o 
  -4   0  14      277.31      336.53     22.80 o 
  -2   0  14     3059.24     3065.28     54.05 o 
   0   0  14       49.66       63.57      7.29 o 
   2   0  14       26.63       21.85      3.07 o 
   4   0  14      346.62      345.58      9.87 o 
   6   0  14     2686.76     2810.60     31.46 o 
   8   0  14     2340.86     2434.91     32.21 o 
  10   0  14      141.55      125.15      7.18 o 
  12   0  14       50.11       56.23      4.35 o 
  14   0  14      366.13      381.07     13.44 o 
  16   0  14       93.07       88.34      7.84 o 
  18   0  14       16.12       13.60      2.42 o 
 -25   1  14       28.53       23.25      2.38 o 
 -23   1  14       45.15       44.77      3.41 o 
 -21   1  14      207.14      219.78     12.31 o 
 -19   1  14      357.40      370.52     10.33 o 
 -17   1  14      493.99      555.41     14.31 o 
 -15   1  14      132.99      137.83      6.17 o 
 -13   1  14     1158.20     1225.38     17.63 o 
 -11   1  14      222.42      248.15      9.05 o 
  -9   1  14      713.25      703.83     13.71 o 
  -7   1  14     1918.20     2029.46     24.79 o 
  -5   1  14      906.73      931.58     64.12 o 
  -3   1  14     1287.71     1359.65     64.73 o 
  -1   1  14      194.75      220.44      6.72 o 
   1   1  14      940.92      897.45     12.99 o 
   3   1  14     3486.88     3611.27     33.02 o 
   5   1  14     1337.77     1435.78     20.71 o 
   7   1  14      810.29      817.81     15.70 o 
   9   1  14      195.39      202.42      8.10 o 
  11   1  14       62.78       64.03      5.28 o 
  13   1  14      119.36      141.40      7.03 o 
  15   1  14      151.74      168.63      6.43 o 
  17   1  14       50.94       50.23      4.22 o 
 -24   2  14       84.16       82.20      4.25 o 
 -22   2  14      345.63      369.03     13.86 o 
 -20   2  14       78.49       82.98      4.78 o 
 -18   2  14       18.57       18.65      3.48 o 
 -16   2  14      712.88      722.91     13.51 o 
 -14   2  14      258.73      267.34      9.06 o 
 -12   2  14      174.08      198.69      8.37 o 
 -10   2  14      270.89      290.86      9.12 o 
  -8   2  14     2659.94     2846.74     29.15 o 
  -6   2  14      194.12      189.98      6.97 o 
  -4   2  14      801.27      840.19     15.77 o 
  -2   2  14      752.95      870.48     14.83 o 
   0   2  14     1122.49     1183.56     17.81 o 
   2   2  14        1.08       -1.50      2.70 o 
   4   2  14      185.63      225.94     10.57 o 
   6   2  14      831.42      883.66     17.15 o 
   8   2  14      502.29      550.96     15.04 o 
  10   2  14       55.08       52.83      4.18 o 
  12   2  14      354.49      419.83     10.96 o 
  14   2  14      192.74      220.96      7.00 o 
  16   2  14      136.15      137.20      5.69 o 
 -23   3  14      197.56      190.87      7.28 o 
 -21   3  14        6.01        5.48      2.23 o 
 -19   3  14      103.40      130.70      6.36 o 
 -17   3  14      223.23      274.28     13.44 o 
 -15   3  14      125.73      152.01      6.99 o 
 -13   3  14       26.46       28.49      3.46 o 
 -11   3  14      222.67      279.63     11.98 o 
  -9   3  14      619.00      730.51     19.95 o 
  -7   3  14      373.26      416.20     11.42 o 
  -5   3  14      404.87      468.05     13.02 o 
  -3   3  14       59.40       60.13      4.30 o 
  -1   3  14      281.59      307.03     13.07 o 
   1   3  14      800.58      855.45     17.76 o 
   3   3  14      340.84      424.56     17.03 o 
   5   3  14      523.75      614.89     19.33 o 
   7   3  14       17.19       20.37      4.05 o 
   9   3  14      238.17      246.72      9.92 o 
  11   3  14       26.06       32.80      3.57 o 
  13   3  14      306.94      390.47     13.96 o 
 -20   4  14       12.21       19.43      4.49 o 
 -18   4  14      182.16      193.55     10.33 o 
 -16   4  14       56.82       67.48      5.40 o 
 -14   4  14       89.99      100.92     12.16 o 
 -12   4  14      431.65      521.35     16.53 o 
 -10   4  14       39.54       28.31      9.13 o 
  -8   4  14      916.49     1020.27     72.86 o 
  -6   4  14      861.69      925.77     42.17 o 
  -4   4  14       99.92      117.76     13.86 o 
  -2   4  14      329.79      366.61     16.28 o 
   0   4  14      276.71      321.94     20.82 o 
   2   4  14       30.02       37.63      6.19 o 
   4   4  14      653.05      747.63     22.18 o 
   6   4  14       73.25       84.45      7.76 o 
   8   4  14        5.48        5.42      3.74 o 
  10   4  14       41.65       56.92      3.74 o 
 -15   5  14        8.36       14.88      3.82 o 
 -13   5  14      299.93      335.37     16.57 o 
 -11   5  14       32.10       31.25      4.18 o 
  -9   5  14      197.44      197.82      9.30 o 
  -7   5  14      389.48      432.78     15.75 o 
  -5   5  14       10.33        9.71      4.83 o 
  -1   5  14      212.47      231.80     14.44 o 
   1   5  14      189.45      193.73     10.17 o 
   3   5  14      100.45      101.10      6.19 o 
   5   5  14       89.00       91.84     10.92 o 
 -13  -5  15      182.09      148.92      9.95 o 
 -11  -5  15       43.27       49.47      4.56 o 
  -9  -5  15      266.54      268.60     12.27 o 
  -7  -5  15      200.89      171.22      7.66 o 
  -5  -5  15      112.58      117.55      7.71 o 
  -3  -5  15      157.45      154.22      6.14 o 
  -1  -5  15       72.58       74.65      4.38 o 
   1  -5  15       23.08       21.36      2.43 o 
   3  -5  15      215.23      180.52      8.08 o 
 -18  -4  15      322.15      313.32     11.47 o 
 -16  -4  15       60.47       50.35      3.05 o 
 -14  -4  15      134.78      124.63      5.06 o 
 -12  -4  15      348.04      317.22      8.15 o 
 -10  -4  15      122.04      114.09      7.36 o 
  -8  -4  15      122.36       99.63      5.29 o 
  -6  -4  15       60.99       59.03      4.06 o 
  -4  -4  15      324.49      307.81      9.10 o 
  -2  -4  15      413.89      395.91      9.15 o 
   0  -4  15       79.81       68.80      4.54 o 
   2  -4  15       82.65       85.22      4.58 o 
   4  -4  15      287.93      258.24      7.72 o 
   6  -4  15       51.71       46.35      3.55 o 
   8  -4  15      152.50      138.08      9.10 o 
  10  -4  15      107.56       92.14      5.03 o 
 -21  -3  15       76.59       56.79      4.04 o 
 -19  -3  15      282.05      242.96      9.17 o 
 -17  -3  15      339.85      312.15     11.00 o 
 -15  -3  15      170.48      155.10      7.94 o 
 -13  -3  15      518.34      466.86     12.94 o 
 -11  -3  15      996.03      896.36     15.28 o 
  -9  -3  15      153.39      152.40      6.98 o 
  -7  -3  15     1070.21     1028.14     17.65 o 
  -5  -3  15     1028.25      921.50     16.00 o 
  -3  -3  15      344.97      287.72     11.06 o 
  -1  -3  15      112.51       95.89      5.25 o 
   1  -3  15      107.14       96.01      6.32 o 
   3  -3  15      757.95      689.58     17.35 o 
   5  -3  15       56.00       58.42      4.63 o 
   7  -3  15      476.74      438.39     12.05 o 
   9  -3  15      256.92      248.81     10.13 o 
  11  -3  15       11.33        8.57      2.17 o 
  13  -3  15       89.20       69.48      9.93 o 
 -24  -2  15      135.54       96.40      5.85 o 
 -22  -2  15      135.40      132.94      5.71 o 
 -20  -2  15      417.00      384.42     11.07 o 
 -18  -2  15      823.55      800.23     15.62 o 
 -16  -2  15      661.89      638.66     13.90 o 
 -14  -2  15      111.87       85.84      5.42 o 
 -12  -2  15      101.20       72.40      4.97 o 
 -10  -2  15       57.98       38.98      3.80 o 
  -8  -2  15     3783.61     3676.59     33.09 o 
  -6  -2  15      226.62      192.20      7.91 o 
  -4  -2  15      156.83      136.58      6.24 o 
  -2  -2  15     1444.64     1222.66     18.66 o 
   0  -2  15      300.03      294.65      9.85 o 
   2  -2  15      237.08      219.38      9.51 o 
   4  -2  15       86.69       77.36      5.25 o 
   6  -2  15      380.97      343.32      9.09 o 
   8  -2  15       28.48       22.14      2.96 o 
  10  -2  15       64.24       52.01      3.91 o 
  12  -2  15      360.43      355.60     10.18 o 
  14  -2  15      109.41      101.42      5.92 o 
 -25  -1  15       83.00       73.35     10.29 o 
 -23  -1  15      349.83      354.86     11.82 o 
 -21  -1  15      351.98      357.21     11.15 o 
 -19  -1  15       66.99       60.80      4.67 o 
 -17  -1  15     1029.93     1029.88     16.98 o 
 -15  -1  15     1101.84     1079.53     17.38 o 
 -13  -1  15     1046.18      957.53     14.20 o 
 -11  -1  15      774.91      792.82     13.69 o 
  -9  -1  15      452.74      421.49      8.70 o 
  -7  -1  15     1271.68     1223.79     16.91 o 
  -5  -1  15     2476.46     2386.48     28.08 o 
  -3  -1  15     2798.57     2674.07     28.58 o 
  -1  -1  15      187.21      168.63      5.96 o 
   1  -1  15      404.52      374.20      8.31 o 
   3  -1  15     1010.70      967.73     14.58 o 
   5  -1  15     1098.44     1064.78     18.79 o 
   7  -1  15     1849.55     1842.99     26.67 o 
   9  -1  15      140.32      115.97      7.60 o 
  11  -1  15       27.54       18.27      3.48 o 
  13  -1  15      366.44      330.65     12.98 o 
  15  -1  15      178.24      170.10      7.11 o 
 -26   0  15        0.05       -3.72      3.72 o 
 -24   0  15       58.54       45.00      3.55 o 
 -22   0  15      193.53      197.48      7.31 o 
 -20   0  15        0.46       -1.65      2.99 o 
 -18   0  15       24.40       26.22      3.72 o 
 -16   0  15       15.44       10.58      2.45 o 
 -14   0  15      161.25      130.65      5.49 o 
 -12   0  15      989.86      965.18     15.74 o 
 -10   0  15     1757.28     1820.30     20.24 o 
  -8   0  15     1357.04     1411.18     17.22 o 
  -6   0  15        1.90        3.13      2.12 o 
  -4   0  15     2145.06     2109.26     21.86 o 
  -2   0  15       19.57       15.11      2.20 o 
   0   0  15     4579.57     4503.23     34.63 o 
   2   0  15     1791.34     1834.88     20.24 o 
   4   0  15     2621.81     2623.24     30.05 o 
   6   0  15     1136.79     1159.27     18.03 o 
   8   0  15      535.55      547.23     14.83 o 
  10   0  15      198.39      208.39      8.87 o 
  12   0  15        0.91        4.77      2.47 o 
  14   0  15      278.81      264.54     10.15 o 
  16   0  15       54.08       61.94      4.40 o 
 -25   1  15       95.41       80.76      4.56 o 
 -23   1  15      346.44      396.81      9.03 o 
 -21   1  15      377.12      401.61     13.01 o 
 -19   1  15       88.16       89.23      5.23 o 
 -17   1  15     1137.87     1264.51     19.87 o 
 -15   1  15     1086.59     1140.44     16.48 o 
 -13   1  15     1000.27     1021.29     16.30 o 
 -11   1  15      840.46      971.23     16.24 o 
  -9   1  15      435.04      438.15     11.29 o 
  -7   1  15     1328.04     1428.84     19.36 o 
  -5   1  15     2481.39     2605.79     29.63 o 
  -3   1  15     2762.75     2845.68     24.03 o 
  -1   1  15      221.80      218.24      6.45 o 
   1   1  15      371.38      382.24      8.57 o 
   3   1  15      844.74      911.62     15.36 o 
   5   1  15     1157.41     1230.95     18.52 o 
   7   1  15     1744.63     1906.03     24.59 o 
   9   1  15      117.33      104.08      6.07 o 
  11   1  15       31.35       31.06      3.44 o 
  13   1  15      360.92      405.00     10.41 o 
  15   1  15      167.11      167.31      6.01 o 
 -24   2  15      157.78      149.85      5.22 o 
 -22   2  15      133.66      157.75     10.06 o 
 -20   2  15      443.89      484.43     11.42 o 
 -18   2  15      852.80      949.28     16.91 o 
 -16   2  15      703.00      787.73     15.45 o 
 -14   2  15       82.18       89.41      5.16 o 
 -12   2  15      150.11      148.04      6.65 o 
 -10   2  15       55.01       46.90      4.16 o 
  -8   2  15     3624.14     4100.88     37.05 o 
  -6   2  15      276.38      269.02      8.52 o 
  -4   2  15      122.15      122.77      6.60 o 
  -2   2  15     1304.55     1287.48     20.62 o 
   0   2  15      282.35      325.71     11.45 o 
   2   2  15      292.07      326.75     10.43 o 
   4   2  15       69.23       76.67      5.85 o 
   6   2  15      396.34      436.68     10.74 o 
   8   2  15       10.69        7.30      2.87 o 
  10   2  15       60.45       58.54      4.01 o 
  12   2  15      327.63      395.05      9.57 o 
  14   2  15       85.84      105.17      5.61 o 
 -21   3  15       82.88       84.50      4.26 o 
 -19   3  15      251.75      249.08      7.60 o 
 -17   3  15      350.55      400.20     18.25 o 
 -15   3  15      175.58      190.10      7.55 o 
 -13   3  15      532.40      614.28     17.90 o 
 -11   3  15      996.09     1056.68     18.20 o 
  -9   3  15      119.88      157.13      7.26 o 
  -7   3  15      961.47     1095.04     18.46 o 
  -5   3  15     1009.13     1107.45     18.58 o 
  -3   3  15      363.78      375.78      9.08 o 
  -1   3  15       98.91      101.53      6.42 o 
   1   3  15      124.44      125.97      7.72 o 
   3   3  15      755.53      852.72     23.25 o 
   5   3  15       43.33       49.31      6.81 o 
   7   3  15      535.23      633.95     12.89 o 
   9   3  15      267.63      328.52      8.77 o 
  11   3  15       11.65       11.02      2.10 o 
  13   3  15      120.90      148.78      6.41 o 
 -18   4  15      304.26      360.63     12.01 o 
 -16   4  15       68.04       79.20      9.98 o 
 -14   4  15      140.55      168.20      7.57 o 
 -12   4  15      330.38      383.92     13.71 o 
 -10   4  15      122.22      116.93      8.91 o 
  -8   4  15       93.71       90.59      7.09 o 
  -6   4  15       79.00      105.54     14.49 o 
  -4   4  15      340.60      418.38     18.78 o 
  -2   4  15      464.05      587.30     34.90 o 
   0   4  15       75.68       78.46      6.65 o 
   2   4  15       91.96      115.24      7.69 o 
   4   4  15      311.26      326.62     12.27 o 
   6   4  15       52.82       65.84      3.67 o 
   8   4  15      182.66      220.67      7.60 o 
  10   4  15      117.59       94.72      8.74 o 
 -13   5  15      177.08      202.29     11.11 o 
 -11   5  15       50.05       63.31      3.99 o 
  -9   5  15      282.31      295.59     22.65 o 
  -7   5  15      200.69      195.66     13.77 o 
  -5   5  15      109.53      130.81      7.49 o 
  -3   5  15      145.13      181.96      9.28 o 
  -1   5  15       84.78      102.78     13.89 o 
   1   5  15       32.64       42.69      7.61 o 
   3   5  15      231.09      249.02     25.91 o 
  -9  -5  16      199.82      182.30     19.42 o 
  -7  -5  16      124.32      108.18      5.94 o 
  -5  -5  16        5.37        5.11      2.51 o 
  -3  -5  16      267.48      251.70     18.33 o 
  -1  -5  16       28.31       25.54      2.76 o 
   1  -5  16       24.17       15.65      3.48 o 
 -18  -4  16      271.29      220.10      8.16 o 
 -16  -4  16       65.88       50.92      4.21 o 
 -14  -4  16       82.80       84.30      4.61 o 
 -12  -4  16      457.77      467.67     12.29 o 
 -10  -4  16      104.47       89.35      7.20 o 
  -8  -4  16      205.17      203.68      9.16 o 
  -6  -4  16      143.00      136.96      7.21 o 
  -4  -4  16       92.04       83.59      4.56 o 
  -2  -4  16       40.52       36.90      2.99 o 
   0  -4  16       79.40       71.62      3.78 o 
   2  -4  16      156.41      146.31      5.98 o 
   4  -4  16      146.11      125.72      5.68 o 
   6  -4  16      115.15       93.77      4.24 o 
   8  -4  16       63.85       62.66      5.01 o 
 -21  -3  16      445.75      392.07     12.38 o 
 -19  -3  16      316.75      293.43      7.97 o 
 -17  -3  16      170.27      155.47      6.37 o 
 -15  -3  16       26.36       18.31      3.90 o 
 -13  -3  16      347.84      310.08     10.38 o 
 -11  -3  16      728.81      657.54     13.42 o 
  -9  -3  16      495.69      467.51     12.88 o 
  -7  -3  16      772.97      730.92     14.95 o 
  -5  -3  16      270.26      223.92      6.96 o 
  -3  -3  16      405.45      364.25      9.75 o 
  -1  -3  16      545.52      496.57     11.17 o 
   1  -3  16      101.97       91.96      5.86 o 
   3  -3  16      498.66      461.51     13.53 o 
   5  -3  16      154.85      137.81      7.04 o 
   7  -3  16      167.94      163.54      6.93 o 
   9  -3  16      306.87      304.85      9.20 o 
  11  -3  16       21.57       18.85      3.42 o 
 -22  -2  16       83.20       84.43      4.70 o 
 -20  -2  16       52.82       47.67      3.96 o 
 -18  -2  16      145.80      150.47      6.50 o 
 -16  -2  16      107.68      104.34      5.65 o 
 -14  -2  16      324.26      298.57     10.44 o 
 -12  -2  16      342.61      286.89      9.48 o 
 -10  -2  16      149.01      131.84      6.08 o 
  -8  -2  16     1608.25     1498.78     24.22 o 
  -6  -2  16     1518.75     1436.85     24.07 o 
  -4  -2  16     1973.55     1837.01     25.13 o 
  -2  -2  16      621.92      639.76     14.52 o 
   0  -2  16      435.08      402.18     11.93 o 
   2  -2  16     1328.75     1228.29     21.92 o 
   4  -2  16      688.63      655.46     15.36 o 
   6  -2  16      122.20      102.37      6.70 o 
   8  -2  16      164.68      149.32      6.60 o 
  10  -2  16       41.85       33.10      4.48 o 
  12  -2  16       15.34       10.94      3.77 o 
  14  -2  16       37.57       25.09      4.73 o 
 -25  -1  16      139.66      127.52      9.52 o 
 -23  -1  16      530.63      489.07     11.37 o 
 -21  -1  16       25.39       30.45      3.72 o 
 -19  -1  16       38.50       34.39      3.47 o 
 -17  -1  16       96.18      104.52      6.93 o 
 -15  -1  16       12.66       14.60      2.98 o 
 -13  -1  16      578.05      563.86     11.77 o 
 -11  -1  16     1592.45     1542.89     19.55 o 
  -9  -1  16     1004.37      985.91     14.41 o 
  -7  -1  16      830.24      784.99     12.83 o 
  -5  -1  16      834.82      760.68     14.03 o 
  -3  -1  16      454.00      448.60     10.80 o 
  -1  -1  16     2153.14     2187.81     25.97 o 
   1  -1  16     1153.95     1096.92     15.27 o 
   3  -1  16     1195.78     1107.05     17.61 o 
   5  -1  16      105.54       93.88      5.80 o 
   7  -1  16      819.32      803.43     16.76 o 
   9  -1  16        5.49        4.70      3.04 o 
  11  -1  16        4.10        5.32      2.79 o 
  13  -1  16      137.07      135.26      5.92 o 
  15  -1  16       13.29       13.17      3.01 o 
 -24   0  16      367.27      324.56     13.54 o 
 -22   0  16       78.64       73.92      4.41 o 
 -20   0  16        0.16        2.31      2.83 o 
 -18   0  16      666.90      650.58     16.42 o 
 -16   0  16      266.10      284.27      8.38 o 
 -14   0  16      174.15      196.40      6.76 o 
 -12   0  16       67.64       80.67      4.53 o 
 -10   0  16      181.91      170.62      6.30 o 
  -8   0  16        3.51        4.57      1.77 o 
  -6   0  16     1689.86     1729.23     18.12 o 
  -4   0  16     2189.57     2347.17     24.04 o 
  -2   0  16      676.74      637.22     12.36 o 
   0   0  16     2506.46     2433.13     25.61 o 
   2   0  16      933.10      889.80     14.47 o 
   4   0  16     1067.17     1035.53     18.57 o 
   6   0  16       10.60       10.55      2.72 o 
   8   0  16       20.87       16.23      3.43 o 
  10   0  16      609.58      679.03     14.85 o 
  12   0  16      142.68      147.52      6.12 o 
  14   0  16      308.63      343.58     14.52 o 
 -23   1  16      558.12      573.14     13.81 o 
 -21   1  16       22.65       28.27      3.67 o 
 -19   1  16       52.60       60.93      4.68 o 
 -17   1  16      135.28      149.10      6.29 o 
 -15   1  16       14.30       16.91      2.64 o 
 -13   1  16      688.63      729.63     13.89 o 
 -11   1  16     1682.89     1808.56     20.81 o 
  -9   1  16     1014.16     1089.42     16.86 o 
  -7   1  16      982.52     1041.19     17.99 o 
  -5   1  16      856.92      868.20     16.54 o 
  -3   1  16      468.57      528.59     11.20 o 
  -1   1  16     2257.41     2486.99     23.47 o 
   1   1  16     1069.43     1118.78     16.53 o 
   3   1  16     1229.46     1252.95     18.51 o 
   5   1  16      116.75      112.39      5.90 o 
   7   1  16      778.28      849.06     16.23 o 
   9   1  16       12.92       10.89      3.07 o 
  11   1  16        2.89       -2.95      3.08 o 
  13   1  16      102.45      101.21      6.91 o 
  15   1  16       11.91       13.47      3.62 o 
 -22   2  16       85.83       96.80      4.55 o 
 -20   2  16       55.95       56.07      6.10 o 
 -18   2  16      172.18      207.96      7.82 o 
 -16   2  16       95.50      108.58      5.81 o 
 -14   2  16      378.18      418.20     10.30 o 
 -12   2  16      407.66      440.28     11.50 o 
 -10   2  16      147.72      160.36      7.51 o 
  -8   2  16     1498.20     1644.67     22.75 o 
  -6   2  16     1630.94     1826.06     24.20 o 
  -4   2  16     1882.26     2055.08     29.16 o 
  -2   2  16      538.26      638.71     12.86 o 
   0   2  16      433.94      483.94     11.97 o 
   2   2  16     1257.83     1373.54     20.00 o 
   4   2  16      670.18      775.37     16.00 o 
   6   2  16      130.55      139.64      6.31 o 
   8   2  16      155.80      180.59      6.49 o 
  10   2  16       37.91       32.42      3.30 o 
  12   2  16       27.94       33.47      3.32 o 
  14   2  16       53.63       40.67      6.33 o 
 -21   3  16      438.38      467.11     13.24 o 
 -19   3  16      295.55      329.30      9.19 o 
 -17   3  16      197.02      233.76      8.89 o 
 -15   3  16       23.19       23.76      3.15 o 
 -13   3  16      344.43      375.86     10.76 o 
 -11   3  16      708.54      759.28     22.88 o 
  -9   3  16      449.11      518.97     16.61 o 
  -7   3  16      806.85      917.41     16.94 o 
  -5   3  16      272.96      294.39      9.76 o 
  -3   3  16      365.37      379.57     12.23 o 
  -1   3  16      495.04      556.80     15.18 o 
   1   3  16      123.48      143.76      7.63 o 
   3   3  16      416.85      483.77     14.85 o 
   5   3  16      141.13      153.00      6.41 o 
   7   3  16      192.81      226.68      7.09 o 
   9   3  16      289.63      366.68      8.63 o 
  11   3  16       19.50       27.30      2.88 o 
 -18   4  16      261.71      261.90     12.46 o 
 -16   4  16       60.95       70.93      5.47 o 
 -14   4  16      105.43      135.73      7.42 o 
 -12   4  16      470.07      589.18     13.88 o 
 -10   4  16      109.98      124.65      5.80 o 
  -8   4  16      221.15      255.83     11.55 o 
  -6   4  16      156.46      180.32      9.91 o 
  -4   4  16       78.44       91.20      7.11 o 
  -2   4  16       57.09       70.15      8.51 o 
   0   4  16       77.17       86.17      5.52 o 
   2   4  16      170.63      200.83      8.03 o 
   4   4  16      146.20      160.88      6.43 o 
   6   4  16      117.23      117.13      6.34 o 
   8   4  16       90.84      103.44      6.18 o 
  -9   5  16      195.22      219.40     27.99 o 
  -7   5  16      114.84      105.65      7.35 o 
  -5   5  16        5.12        4.05      2.44 o 
  -3   5  16      286.38      336.58     10.85 o 
  -1   5  16       24.92       21.96      3.22 o 
   1   5  16       23.69       26.22      3.01 o 
 -16  -4  17       55.63       49.75      4.45 o 
 -14  -4  17      193.68      190.67      6.82 o 
 -12  -4  17      195.01      183.14      6.74 o 
 -10  -4  17       38.34       41.05      3.96 o 
  -8  -4  17      369.34      327.92     11.21 o 
  -6  -4  17      362.33      358.97     13.72 o 
  -4  -4  17       90.84       86.68      4.86 o 
  -2  -4  17      284.72      257.94      7.23 o 
   0  -4  17      121.67      107.46      4.75 o 
   2  -4  17       54.73       46.26      2.92 o 
   4  -4  17      141.16      125.48      4.75 o 
   6  -4  17        5.31        4.15      1.61 o 
 -19  -3  17      216.92      204.82      6.89 o 
 -17  -3  17      101.32       88.97      7.18 o 
 -15  -3  17       17.30       12.58      3.20 o 
 -13  -3  17      110.14      112.42      6.53 o 
 -11  -3  17      310.58      303.85     10.77 o 
  -9  -3  17     1517.56     1342.33     23.46 o 
  -7  -3  17      386.07      336.81     15.57 o 
  -5  -3  17      146.05      116.64      6.08 o 
  -3  -3  17      420.05      413.97      9.37 o 
  -1  -3  17      559.94      527.99     16.20 o 
   1  -3  17      141.93      134.07      6.56 o 
   3  -3  17      207.58      202.25      8.37 o 
   5  -3  17       48.11       34.53      3.24 o 
   7  -3  17      176.73      158.84      6.83 o 
   9  -3  17      100.78       71.50      4.01 o 
 -22  -2  17       18.49        8.48      2.94 o 
 -20  -2  17       84.08       73.63      4.87 o 
 -18  -2  17       85.16       81.76      5.16 o 
 -16  -2  17       81.38       71.37      5.10 o 
 -14  -2  17      103.09       98.13      6.72 o 
 -12  -2  17      114.45      128.66      7.76 o 
 -10  -2  17      187.84      146.33      6.69 o 
  -8  -2  17       91.21       91.31      6.09 o 
  -6  -2  17       84.62       85.65      6.08 o 
  -4  -2  17      211.11      205.53      9.04 o 
  -2  -2  17      748.36      726.57     15.29 o 
   0  -2  17      204.20      207.22      8.13 o 
   2  -2  17     1833.32     1703.20     28.19 o 
   4  -2  17      109.89       93.81      6.33 o 
   6  -2  17      129.07      119.72      6.70 o 
   8  -2  17      379.33      352.41      9.86 o 
  10  -2  17       51.62       48.43      4.45 o 
  12  -2  17       82.85       70.93      5.76 o 
 -23  -1  17      271.37      238.62      7.90 o 
 -21  -1  17        5.81        6.83      2.83 o 
 -19  -1  17      309.46      335.80      9.89 o 
 -17  -1  17      286.16      300.18     11.21 o 
 -15  -1  17      153.39      148.84      7.49 o 
 -13  -1  17      113.71      115.42      5.39 o 
 -11  -1  17      425.39      368.05     10.05 o 
  -9  -1  17      230.38      228.40      7.36 o 
  -7  -1  17      585.54      559.93     11.57 o 
  -5  -1  17      325.57      308.38      9.33 o 
  -3  -1  17      961.80      893.93     16.65 o 
  -1  -1  17       48.36       35.01      3.89 o 
   1  -1  17      345.97      320.83      8.83 o 
   3  -1  17      900.64      887.67     16.24 o 
   5  -1  17      453.34      455.29     10.77 o 
   7  -1  17       80.88       77.90      5.16 o 
   9  -1  17       97.48       88.33      5.89 o 
  11  -1  17       60.83       60.35      4.96 o 
  13  -1  17      114.90      121.55      7.53 o 
 -24   0  17     1147.61     1127.51     23.01 o 
 -22   0  17       91.64       98.28      5.11 o 
 -20   0  17       25.02       22.71      3.46 o 
 -18   0  17      183.84      197.84      8.69 o 
 -16   0  17        5.18       -0.24      3.04 o 
 -14   0  17      619.31      594.04     13.20 o 
 -12   0  17     1747.87     1767.94     19.36 o 
 -10   0  17      161.61      137.67      5.92 o 
  -8   0  17     1439.36     1364.69     17.01 o 
  -6   0  17       11.43       12.09      2.26 o 
  -4   0  17      347.21      384.40      8.81 o 
  -2   0  17       21.24       25.84      3.11 o 
   0   0  17      632.69      662.22     13.45 o 
   2   0  17      369.50      390.90      9.83 o 
   4   0  17      514.06      549.45     13.28 o 
   6   0  17      870.58      916.76     20.63 o 
   8   0  17       13.14        9.78      3.10 o 
  10   0  17      107.21       91.89      5.16 o 
  12   0  17       41.62       43.93      3.52 o 
  14   0  17       51.00       44.03      4.54 o 
 -23   1  17      239.11      226.38     11.08 o 
 -21   1  17        6.18        6.59      2.12 o 
 -19   1  17      346.40      383.83     11.32 o 
 -17   1  17      329.06      363.71     10.12 o 
 -15   1  17      164.27      173.40      7.27 o 
 -13   1  17      159.07      173.09      6.35 o 
 -11   1  17      394.48      377.91      9.38 o 
  -9   1  17      230.53      245.59      8.14 o 
  -7   1  17      542.57      584.66     11.75 o 
  -5   1  17      320.95      331.26      8.44 o 
  -3   1  17     1069.44     1082.91     16.22 o 
  -1   1  17       54.11       38.99      3.37 o 
   1   1  17      393.39      420.57     10.88 o 
   3   1  17      942.81     1047.60     18.06 o 
   5   1  17      449.10      512.23     12.64 o 
   7   1  17       61.23       64.23      4.67 o 
   9   1  17       83.70       97.91      5.54 o 
  11   1  17       55.15       60.14      4.09 o 
  13   1  17      106.70      104.10      5.37 o 
 -22   2  17       20.77       16.67      2.10 o 
 -20   2  17       71.20       72.67      4.73 o 
 -18   2  17       52.02       61.58      3.91 o 
 -16   2  17       73.12       67.91      4.84 o 
 -14   2  17       95.87      110.20      5.85 o 
 -12   2  17      143.21      190.38      7.04 o 
 -10   2  17      181.15      175.80      7.28 o 
  -8   2  17      119.03      132.72      6.64 o 
  -6   2  17       79.52       92.97      5.70 o 
  -4   2  17      198.27      224.68      8.43 o 
  -2   2  17      738.25      847.84     15.03 o 
   0   2  17      206.94      243.94      8.16 o 
   2   2  17     1716.77     1941.31     24.24 o 
   4   2  17       91.84      101.12      5.55 o 
   6   2  17      138.42      152.36      6.55 o 
   8   2  17      399.89      444.09     10.84 o 
  10   2  17       48.82       66.41      4.42 o 
  12   2  17      109.67      129.48      6.31 o 
 -19   3  17      208.46      235.99      6.62 o 
 -17   3  17      124.76      156.09      8.67 o 
 -15   3  17       13.85       15.41      2.74 o 
 -13   3  17      130.58      160.85      6.28 o 
 -11   3  17      301.56      352.83     13.14 o 
  -9   3  17     1442.69     1638.23     34.04 o 
  -7   3  17      473.14      537.24     13.21 o 
  -5   3  17      148.70      167.15      8.51 o 
  -3   3  17      374.08      448.53     13.23 o 
  -1   3  17      546.32      638.99     14.95 o 
   1   3  17      152.34      176.11      7.76 o 
   3   3  17      205.68      239.81      7.60 o 
   5   3  17       42.35       39.39      3.81 o 
   7   3  17      167.07      201.33      7.08 o 
   9   3  17       97.72       91.79      5.11 o 
 -16   4  17       49.70       50.51      3.98 o 
 -14   4  17      213.32      265.37     10.45 o 
 -12   4  17      192.05      217.08      6.85 o 
 -10   4  17       44.19       49.92      3.95 o 
  -8   4  17      371.73      412.62     13.00 o 
  -6   4  17      367.94      449.95     14.33 o 
  -4   4  17      105.79      133.45      7.85 o 
  -2   4  17      304.65      358.75     10.79 o 
   0   4  17      121.75      155.19      7.15 o 
   2   4  17       35.12       38.94      5.00 o 
   4   4  17      147.53      175.49      7.93 o 
   6   4  17        4.24        1.93      2.34 o 
 -14  -4  18       33.84       23.53      2.58 o 
 -12  -4  18      396.51      348.49     12.96 o 
 -10  -4  18      226.36      199.74     10.18 o 
  -8  -4  18      204.20      213.20      8.66 o 
  -6  -4  18      114.33       94.38      4.87 o 
  -4  -4  18      106.42      109.19      5.21 o 
  -2  -4  18      285.68      255.92      7.62 o 
   0  -4  18        5.07        3.94      2.01 o 
   2  -4  18      165.05      142.37      6.01 o 
 -19  -3  18      181.82      137.65      4.66 o 
 -17  -3  18      131.28      136.46      5.80 o 
 -15  -3  18        8.62        8.97      2.88 o 
 -13  -3  18      193.46      173.11      7.28 o 
 -11  -3  18       65.02       46.33      5.12 o 
  -9  -3  18      456.79      433.54     10.95 o 
  -7  -3  18      105.98       87.87      5.18 o 
  -5  -3  18       59.79       54.04      3.97 o 
  -3  -3  18       58.83       48.26      3.91 o 
  -1  -3  18      123.26      105.52      4.84 o 
   1  -3  18      219.64      216.92      6.87 o 
   3  -3  18      129.00      120.15      5.39 o 
   5  -3  18       94.32       92.13      4.73 o 
   7  -3  18      280.95      238.55      8.29 o 
 -20  -2  18       51.57       42.23      3.38 o 
 -18  -2  18      165.56      152.67      7.12 o 
 -16  -2  18      277.30      270.85      9.54 o 
 -14  -2  18       20.23        9.66      3.69 o 
 -12  -2  18      212.96      199.42      9.04 o 
 -10  -2  18        5.11        7.86      2.98 o 
  -8  -2  18      643.75      571.93     18.10 o 
  -6  -2  18        6.57        8.03      2.99 o 
  -4  -2  18      149.71      135.04      8.03 o 
  -2  -2  18       72.00       76.99      5.16 o 
   0  -2  18       31.76       24.94      3.05 o 
   2  -2  18      668.87      654.21     14.40 o 
   4  -2  18       52.62       58.19      5.32 o 
   6  -2  18       93.24       78.39      4.96 o 
   8  -2  18      311.32      279.17      8.80 o 
  10  -2  18       14.65       11.88      3.23 o 
 -23  -1  18      214.92      190.36     11.21 o 
 -21  -1  18       44.90       48.41      4.13 o 
 -19  -1  18      128.36      129.70      5.79 o 
 -17  -1  18       52.10       61.49      5.08 o 
 -15  -1  18       24.61       22.64      3.85 o 
 -13  -1  18     1149.61     1148.17     18.77 o 
 -11  -1  18      639.82      592.47     13.18 o 
  -9  -1  18      705.56      697.88     12.60 o 
  -7  -1  18      159.47      144.15      6.39 o 
  -5  -1  18      148.64      125.47      6.03 o 
  -3  -1  18      658.80      597.40     13.71 o 
  -1  -1  18     1013.94      988.07     22.86 o 
   1  -1  18      261.20      229.50      9.06 o 
   3  -1  18      721.60      662.62     14.69 o 
   5  -1  18       75.30       57.85      5.47 o 
   7  -1  18      105.49       87.67      6.43 o 
   9  -1  18      299.09      273.40      9.46 o 
  11  -1  18        5.34        5.40      2.11 o 
 -22   0  18       48.56       36.71      3.93 o 
 -20   0  18      153.39      170.63      8.24 o 
 -18   0  18       82.34       93.16      7.01 o 
 -16   0  18       44.34       53.82      4.83 o 
 -14   0  18     1489.55     1464.63     20.02 o 
 -12   0  18      123.03      121.12      5.02 o 
 -10   0  18      415.65      360.48      8.74 o 
  -8   0  18     1020.71     1029.36     14.58 o 
  -6   0  18      874.36      897.40     14.68 o 
  -4   0  18      641.53      658.76     11.95 o 
  -2   0  18      993.96     1003.02     15.68 o 
   0   0  18      660.32      604.22     15.33 o 
   2   0  18       30.90       34.10      3.81 o 
   4   0  18      398.74      382.03      9.78 o 
   6   0  18      801.76      855.30     21.04 o 
   8   0  18       73.79       79.64      4.83 o 
  10   0  18      451.25      441.66     10.30 o 
  12   0  18       78.07       66.23      5.60 o 
 -23   1  18      211.51      192.99      8.69 o 
 -21   1  18       45.28       41.61      3.00 o 
 -19   1  18      133.88      151.22      7.56 o 
 -17   1  18       38.41       50.64      3.75 o 
 -15   1  18       26.42       28.96      3.38 o 
 -13   1  18     1053.62     1142.83     17.04 o 
 -11   1  18      674.06      703.52     12.63 o 
  -9   1  18      685.23      742.20     13.03 o 
  -7   1  18      156.37      155.60      5.88 o 
  -5   1  18      159.23      147.42      5.44 o 
  -3   1  18      552.32      549.35     11.60 o 
  -1   1  18      957.51     1056.07     18.47 o 
   1   1  18      276.13      286.20      8.97 o 
   3   1  18      695.74      734.02     14.59 o 
   5   1  18       77.75       80.11      5.59 o 
   7   1  18       96.89       94.65      4.88 o 
   9   1  18      285.26      291.64      9.64 o 
  11   1  18        7.92        7.79      2.15 o 
 -20   2  18       40.49       38.50      4.12 o 
 -18   2  18      218.51      247.10      8.10 o 
 -16   2  18      290.36      330.27      9.25 o 
 -14   2  18       19.96       14.00      2.89 o 
 -12   2  18      166.26      194.92      7.48 o 
 -10   2  18        2.69        2.31      2.68 o 
  -8   2  18      592.87      630.19     16.56 o 
  -6   2  18        8.39        8.21      2.92 o 
  -4   2  18      132.23      141.16      7.02 o 
  -2   2  18       85.62       86.32      5.97 o 
   0   2  18       32.22       32.77      4.09 o 
   2   2  18      647.36      738.43     17.35 o 
   4   2  18       34.34       41.61      4.00 o 
   6   2  18       99.96      109.08      6.18 o 
   8   2  18      294.29      348.57     10.03 o 
  10   2  18       11.97       10.54      2.47 o 
 -19   3  18      180.94      174.81     11.50 o 
 -17   3  18      115.72      152.52      6.53 o 
 -15   3  18       14.28       11.48      2.48 o 
 -13   3  18      239.78      278.46      7.55 o 
 -11   3  18       57.61       42.54      3.17 o 
  -9   3  18      412.09      476.99     12.89 o 
  -7   3  18      146.10      176.29      8.08 o 
  -5   3  18       67.90       73.73      5.21 o 
  -3   3  18       56.51       62.21      5.37 o 
  -1   3  18      100.78      121.12      6.85 o 
   1   3  18      212.82      274.48      9.60 o 
   3   3  18      171.04      189.32      6.71 o 
   5   3  18       93.90      110.84      5.57 o 
   7   3  18      308.43      370.89      8.27 o 
 -14   4  18       43.88       43.42      4.17 o 
 -12   4  18      408.15      452.26     15.29 o 
 -10   4  18      230.44      270.49      8.24 o 
  -8   4  18      191.14      244.01      9.61 o 
  -6   4  18       97.52      102.99      6.45 o 
  -4   4  18      117.50      152.55      6.58 o 
  -2   4  18      322.74      379.55     12.59 o 
   0   4  18        5.31        5.22      2.18 o 
   2   4  18      165.23      191.20      5.53 o 
 -10  -4  19        3.90        6.60      2.49 o 
  -8  -4  19      120.47      111.38     12.29 o 
  -6  -4  19       75.60       60.18      5.04 o 
  -4  -4  19       38.42       25.65      3.11 o 
  -2  -4  19       69.36       52.71      4.52 o 
   0  -4  19       39.70       36.40      3.53 o 
 -17  -3  19       88.57       68.33      5.30 o 
 -15  -3  19      314.22      302.17     14.26 o 
 -13  -3  19       73.77       73.66      4.74 o 
 -11  -3  19      374.34      323.26     10.70 o 
  -9  -3  19      239.27      205.98      8.80 o 
  -7  -3  19       62.00       51.98      4.28 o 
  -5  -3  19       18.26       10.86      2.71 o 
  -3  -3  19       21.99       19.61      3.10 o 
  -1  -3  19       38.20       30.66      3.53 o 
   1  -3  19      213.15      175.20      6.63 o 
   3  -3  19       33.56       33.91      3.01 o 
   5  -3  19      224.38      182.37      7.09 o 
 -20  -2  19       65.60       57.17      5.23 o 
 -18  -2  19       78.74       63.43      4.83 o 
 -16  -2  19      306.82      297.68      9.26 o 
 -14  -2  19      134.30      116.95      6.33 o 
 -12  -2  19      275.58      249.05      9.28 o 
 -10  -2  19      535.71      482.25     13.21 o 
  -8  -2  19      251.31      204.00     10.47 o 
  -6  -2  19       42.11       44.23      4.74 o 
  -4  -2  19      293.07      264.23     10.36 o 
  -2  -2  19      151.79      137.31      7.49 o 
   0  -2  19      123.61      112.86      5.76 o 
   2  -2  19      732.15      705.28     15.16 o 
   4  -2  19      198.25      175.63      8.10 o 
   6  -2  19      145.45      142.85      6.39 o 
   8  -2  19      551.12      501.11     23.86 o 
 -21  -1  19       34.48       24.80      5.97 o 
 -19  -1  19      223.22      216.35      9.61 o 
 -17  -1  19      155.04      160.83      7.12 o 
 -15  -1  19       27.99       26.69      3.76 o 
 -13  -1  19      394.62      378.97     11.25 o 
 -11  -1  19      162.25      163.75      8.32 o 
  -9  -1  19      609.70      588.59     14.13 o 
  -7  -1  19      128.40      129.03      6.93 o 
  -5  -1  19     1336.27     1345.80     24.81 o 
  -3  -1  19      626.36      581.68     18.43 o 
  -1  -1  19      264.81      271.93     12.49 o 
   1  -1  19      572.88      518.94     21.17 o 
   3  -1  19      874.82      821.81     22.89 o 
   5  -1  19      150.96      142.27      6.67 o 
   7  -1  19       87.92       79.07      5.25 o 
   9  -1  19      532.58      482.30     25.20 o 
 -22   0  19        7.15        6.27      2.94 o 
 -20   0  19      394.93      423.45     11.32 o 
 -18   0  19      552.34      655.01     15.80 o 
 -16   0  19       25.42       26.36      3.89 o 
 -14   0  19      127.71      136.45      6.30 o 
 -12   0  19       87.79       64.01      5.09 o 
 -10   0  19       24.02       16.73      2.95 o 
  -8   0  19      436.70      399.45      8.95 o 
  -6   0  19       12.34        8.07      2.20 o 
  -4   0  19      200.06      170.93      6.27 o 
  -2   0  19     1044.66     1024.49     21.11 o 
   0   0  19       42.82       33.78      4.00 o 
   2   0  19      490.18      474.17     11.89 o 
   4   0  19     1258.56     1307.74     34.25 o 
   6   0  19       40.84       45.36      3.69 o 
   8   0  19        8.59       10.01      3.74 o 
  10   0  19       62.56       62.49      6.99 o 
 -21   1  19       33.46       38.18      4.07 o 
 -19   1  19      185.08      198.89     10.66 o 
 -17   1  19      163.30      177.86      7.06 o 
 -15   1  19       38.27       37.59      3.60 o 
 -13   1  19      416.05      432.46     10.54 o 
 -11   1  19      161.32      174.32      7.19 o 
  -9   1  19      559.00      593.71     13.11 o 
  -7   1  19      116.32      129.66      6.20 o 
  -5   1  19     1304.37     1450.14     19.75 o 
  -3   1  19      560.15      593.12     12.69 o 
  -1   1  19      267.92      287.41      9.16 o 
   1   1  19      531.35      556.78     13.56 o 
   3   1  19      838.89      911.92     22.89 o 
   5   1  19      147.70      182.01      7.90 o 
   7   1  19       77.84       91.25      5.26 o 
   9   1  19      542.65      588.91     15.48 o 
 -20   2  19       68.84       72.65      5.96 o 
 -18   2  19       99.80       95.35      5.18 o 
 -16   2  19      306.75      339.13      8.01 o 
 -14   2  19      102.86      102.75      4.95 o 
 -12   2  19      300.64      324.48      9.07 o 
 -10   2  19      515.80      537.73     11.02 o 
  -8   2  19      332.30      337.78      9.58 o 
  -6   2  19       33.76       35.97      4.00 o 
  -4   2  19      247.95      262.32      8.38 o 
  -2   2  19      115.83      136.19      6.55 o 
   0   2  19      126.61      159.58      6.73 o 
   2   2  19      707.63      841.84     15.53 o 
   4   2  19      180.76      201.63      7.34 o 
   6   2  19      134.97      185.05      6.88 o 
   8   2  19      511.24      556.66     27.57 o 
 -17   3  19       68.63       63.97      4.70 o 
 -15   3  19      348.60      391.40      9.08 o 
 -13   3  19       95.02      111.94      6.00 o 
 -11   3  19      359.90      402.92      7.90 o 
  -9   3  19      201.16      217.03      6.75 o 
  -7   3  19       88.84      110.81      5.05 o 
  -5   3  19       17.41       19.30      2.92 o 
  -3   3  19       33.78       39.20      3.28 o 
  -1   3  19       37.63       37.48      3.62 o 
   1   3  19      186.92      220.67      6.51 o 
   3   3  19       19.04       25.71      1.96 o 
   5   3  19      225.03      251.43      9.38 o 
 -10   4  19        1.54        2.60      2.04 o 
  -8   4  19      163.54      180.10      6.67 o 
  -6   4  19       86.81       94.03      4.26 o 
  -4   4  19       51.13       58.10      3.60 o 
  -2   4  19       59.31       62.39      3.16 o 
   0   4  19       41.64       50.09      5.55 o 
 -15  -3  20       64.81       49.35      4.51 o 
 -13  -3  20      197.02      172.55      7.45 o 
 -11  -3  20      159.49      157.73      7.80 o 
  -9  -3  20       26.20       21.66      3.75 o 
  -7  -3  20       69.14       64.91      5.15 o 
  -5  -3  20       22.02       16.49      2.22 o 
  -3  -3  20      181.26      171.62      7.03 o 
  -1  -3  20      223.46      187.79      9.03 o 
   1  -3  20      221.33      197.37      7.85 o 
   3  -3  20      132.61      109.63      7.67 o 
 -18  -2  20       39.42       31.79      3.92 o 
 -16  -2  20      132.42      115.21      7.22 o 
 -14  -2  20      156.41      142.68      5.56 o 
 -12  -2  20      301.18      269.95     11.66 o 
 -10  -2  20      732.68      733.91     17.19 o 
  -8  -2  20       69.26       67.82      5.84 o 
  -6  -2  20       78.66       73.78      5.62 o 
  -4  -2  20      143.99      124.31      6.65 o 
  -2  -2  20      163.82      150.33      6.91 o 
   0  -2  20      349.48      339.22     12.24 o 
   2  -2  20      363.92      344.30      9.03 o 
   4  -2  20       71.60       70.25      4.41 o 
   6  -2  20      254.87      195.99      7.10 o 
 -19  -1  20      364.60      349.25     21.68 o 
 -17  -1  20      241.38      233.03      9.73 o 
 -15  -1  20       53.20       49.87      4.87 o 
 -13  -1  20      144.01      141.11      6.50 o 
 -11  -1  20       84.68       68.67      4.82 o 
  -9  -1  20      296.40      289.86     10.62 o 
  -7  -1  20      121.02      104.98      6.79 o 
  -5  -1  20      377.42      355.35     11.89 o 
  -3  -1  20      329.25      293.58     15.77 o 
  -1  -1  20       48.86       47.34      5.41 o 
   1  -1  20      662.77      668.25     16.79 o 
   3  -1  20      712.81      695.35     15.82 o 
   5  -1  20      212.28      225.55     12.79 o 
   7  -1  20       78.58       65.79      4.64 o 
 -20   0  20      168.84      181.95      8.46 o 
 -18   0  20       66.06       72.04      4.46 o 
 -16   0  20      444.08      431.13     17.79 o 
 -14   0  20      712.85      806.26     15.51 o 
 -12   0  20      472.49      544.76     12.89 o 
 -10   0  20        2.57        1.14      2.65 o 
  -8   0  20      388.72      384.11     10.36 o 
  -6   0  20       93.92       64.88      4.25 o 
  -4   0  20        1.26        1.36      2.44 o 
  -2   0  20      261.85      279.61     11.27 o 
   0   0  20       19.74       20.30      3.55 o 
   2   0  20      709.08      766.53     21.78 o 
   4   0  20      249.11      270.69      8.61 o 
   6   0  20        8.31        1.27      3.20 o 
   8   0  20      220.11      230.40     24.63 o 
 -19   1  20      363.27      411.96     11.65 o 
 -17   1  20      238.65      265.22     10.73 o 
 -15   1  20       43.17       41.87      3.83 o 
 -13   1  20      103.62      106.05      4.82 o 
 -11   1  20       88.70       70.47      4.22 o 
  -9   1  20      345.72      376.87      9.31 o 
  -7   1  20       96.45       97.56      5.17 o 
  -5   1  20      350.05      359.26      9.67 o 
  -3   1  20      333.37      348.95      9.03 o 
  -1   1  20       59.04       66.99      4.38 o 
   1   1  20      637.39      759.74     13.55 o 
   3   1  20      684.41      788.22     22.75 o 
   5   1  20      212.29      254.61     12.87 o 
   7   1  20       93.85       99.53      7.21 o 
 -18   2  20       49.45       51.04      4.88 o 
 -16   2  20      133.08      136.53      5.19 o 
 -14   2  20      207.50      242.25      7.44 o 
 -12   2  20      286.25      307.57      8.11 o 
 -10   2  20      689.21      815.39     12.60 o 
  -8   2  20      110.28      127.22      5.27 o 
  -6   2  20       75.56       89.61      4.81 o 
  -4   2  20      142.54      171.34      6.13 o 
  -2   2  20      160.82      182.84      6.62 o 
   0   2  20      343.72      422.02      9.53 o 
   2   2  20      349.84      417.56     11.18 o 
   4   2  20       56.69       64.48      3.55 o 
   6   2  20      241.54      274.67      9.78 o 
 -15   3  20       49.83       49.32      3.22 o 
 -13   3  20      194.97      198.53      8.16 o 
 -11   3  20      153.67      186.37      8.18 o 
  -9   3  20       47.34       50.23      3.20 o 
  -7   3  20       91.03      114.87      4.22 o 
  -5   3  20       22.52       27.16      2.46 o 
  -3   3  20      210.15      276.39      7.47 o 
  -1   3  20      221.04      259.99      6.35 o 
   1   3  20      183.23      201.89      6.26 o 
   3   3  20      125.25      148.41      7.82 o 
 -11  -3  21        7.06        6.64      1.98 o 
  -9  -3  21      227.11      237.28     10.04 o 
  -7  -3  21      213.23      185.96      8.70 o 
  -5  -3  21       32.45       32.44      4.44 o 
  -3  -3  21      182.25      135.84      6.67 o 
  -1  -3  21       29.91       25.17      3.19 o 
 -16  -2  21       11.33        9.86      3.77 o 
 -14  -2  21       16.96       13.27      2.12 o 
 -12  -2  21       33.87       28.35      3.63 o 
 -10  -2  21      326.55      306.33     11.64 o 
  -8  -2  21        3.95        0.91      2.49 o 
  -6  -2  21       37.31       33.95      3.33 o 
  -4  -2  21      140.16      142.75      5.04 o 
  -2  -2  21      117.51      113.42      5.35 o 
   0  -2  21       59.25       47.01      5.38 o 
   2  -2  21      168.32      163.45      7.32 o 
   4  -2  21      211.01      155.51      8.25 o 
 -19  -1  21       33.79       33.57      5.12 o 
 -17  -1  21      194.79      165.01      6.52 o 
 -15  -1  21      172.38      175.83      8.59 o 
 -13  -1  21      333.86      339.88      9.40 o 
 -11  -1  21      147.31      156.33      7.06 o 
  -9  -1  21      272.31      238.45      9.49 o 
  -7  -1  21       71.41       75.73      5.28 o 
  -5  -1  21        2.85        1.96      3.47 o 
  -3  -1  21       46.30       40.85      4.77 o 
  -1  -1  21        8.65        9.24      2.91 o 
   1  -1  21      226.04      223.12      8.48 o 
   3  -1  21      147.52      139.96      7.44 o 
   5  -1  21       83.43       80.70     10.75 o 
 -18   0  21      206.74      229.65     12.85 o 
 -16   0  21        9.59       12.84      3.06 o 
 -14   0  21      794.07      881.05     21.51 o 
 -12   0  21      479.95      531.23     11.97 o 
 -10   0  21       24.72       24.82      3.57 o 
  -8   0  21      644.86      721.50     15.76 o 
  -6   0  21       52.63       54.68      4.13 o 
  -4   0  21       63.09       79.22      5.55 o 
  -2   0  21      619.21      665.90     15.30 o 
   0   0  21       51.30       52.63      4.53 o 
   2   0  21      270.18      277.66      8.51 o 
   4   0  21        3.38        1.66      2.69 o 
   6   0  21        2.95        3.03      2.63 o 
 -19   1  21       52.81       49.61      6.42 o 
 -17   1  21      212.20      220.94     14.71 o 
 -15   1  21      154.49      158.57      5.76 o 
 -13   1  21      281.33      321.15     10.92 o 
 -11   1  21      147.08      165.95      6.87 o 
  -9   1  21      290.11      277.28      7.88 o 
  -7   1  21       58.38       67.85      4.29 o 
  -5   1  21        1.96        1.58      2.18 o 
  -3   1  21       45.05       51.17      3.55 o 
  -1   1  21       11.88       16.33      2.72 o 
   1   1  21      244.65      277.88      8.84 o 
   3   1  21      120.61      130.37      6.37 o 
   5   1  21       79.61       76.23      4.32 o 
 -16   2  21       13.40        9.30      2.42 o 
 -14   2  21       23.53       25.88      2.42 o 
 -12   2  21       29.94       27.92      2.49 o 
 -10   2  21      331.89      359.39      7.54 o 
  -8   2  21        0.01        3.19      1.87 o 
  -6   2  21       36.06       47.52      3.73 o 
  -4   2  21      144.72      176.91      6.36 o 
  -2   2  21      119.34      136.04      5.31 o 
   0   2  21       54.11       57.53      3.99 o 
   2   2  21      199.98      245.71      7.86 o 
   4   2  21      196.43      194.54     42.51 o 
 -11   3  21        6.25       11.44      2.45 o 
  -9   3  21      266.29      331.17     10.34 o 
  -7   3  21      199.41      225.51      6.12 o 
  -5   3  21       41.57       50.68      2.63 o 
  -3   3  21      191.60      206.13      5.19 o 
  -1   3  21       24.90       27.26      2.56 o 
 -14  -2  22      114.71       91.50      8.55 o 
 -12  -2  22      215.67      185.83      8.23 o 
 -10  -2  22      296.87      268.77      8.14 o 
  -8  -2  22       18.99       20.03      3.01 o 
  -6  -2  22        5.00        4.31      1.75 o 
  -4  -2  22      142.83      119.99      8.02 o 
  -2  -2  22       39.89       29.88      3.29 o 
   0  -2  22      361.93      309.23     20.29 o 
 -15  -1  22      129.35      113.33      5.11 o 
 -13  -1  22      318.95      334.12     12.09 o 
 -11  -1  22       21.08       18.83      2.91 o 
  -9  -1  22       46.01       50.70      5.56 o 
  -7  -1  22       43.48       41.86      6.20 o 
  -5  -1  22       31.42       31.85      5.39 o 
  -3  -1  22       72.29       74.58      5.68 o 
  -1  -1  22      166.40      170.25      6.98 o 
   1  -1  22      179.07      183.08      7.87 o 
   3  -1  22      108.83       89.91      6.14 o 
 -16   0  22       33.11       29.19      2.75 o 
 -14   0  22      386.55      420.16     19.81 o 
 -12   0  22      273.13      274.06     11.67 o 
 -10   0  22       48.27       50.10      3.95 o 
  -8   0  22      382.47      390.91     10.11 o 
  -6   0  22        5.37        2.54      2.24 o 
  -4   0  22      107.98      116.41      5.91 o 
  -2   0  22      229.64      246.29      8.10 o 
   0   0  22       25.87       25.04      2.81 o 
   2   0  22      304.55      312.95     10.38 o 
   4   0  22       10.55        3.31      2.51 o 
 -15   1  22      116.63      118.68      7.47 o 
 -13   1  22      338.53      380.75     10.61 o 
 -11   1  22       21.15       20.48      2.59 o 
  -9   1  22       68.92       67.26      4.09 o 
  -7   1  22       31.58       33.90      4.75 o 
  -5   1  22       23.73       24.38      2.85 o 
  -3   1  22       72.83       74.98      4.72 o 
  -1   1  22      165.12      186.88      5.83 o 
   1   1  22      204.54      227.26      7.03 o 
   3   1  22       84.46       65.46     10.72 o 
 -14   2  22       79.27       88.59      8.16 o 
 -12   2  22      205.65      236.64      7.57 o 
 -10   2  22      319.21      366.17     10.42 o 
  -8   2  22       36.08       39.83      3.27 o 
  -6   2  22        5.07        2.91      1.64 o 
  -4   2  22      153.67      180.09      5.94 o 
  -2   2  22       27.54       22.37      2.82 o 
   0   2  22      358.31      411.15     22.10 o 
  -8  -2  23       67.96       55.64      6.47 o 
  -6  -2  23       67.43       53.42      6.52 o 
 -13  -1  23      370.25      342.83     14.76 o 
 -11  -1  23       23.98       19.15      2.92 o 
  -9  -1  23       51.68       47.64      4.39 o 
  -7  -1  23      207.54      222.57      8.90 o 
  -5  -1  23       89.62       93.59      4.73 o 
  -3  -1  23      310.35      287.23      7.50 o 
  -1  -1  23       22.72       22.67      2.65 o 
 -14   0  23      211.81      196.75      8.38 o 
 -12   0  23      232.84      225.68     10.11 o 
 -10   0  23       51.58       52.82      3.34 o 
  -8   0  23      309.10      350.04     11.51 o 
  -6   0  23      152.86      180.66      8.20 o 
  -4   0  23       43.41       41.25      2.94 o 
  -2   0  23       18.51       12.58      2.80 o 
   0   0  23      148.39      170.31      8.06 o 
 -13   1  23      395.41      420.36     12.93 o 
 -11   1  23       22.31       26.05      2.45 o 
  -9   1  23       48.60       52.88      3.77 o 
  -7   1  23      184.93      182.15      6.82 o 
  -5   1  23      112.41      145.48      7.80 o 
  -3   1  23      311.68      331.90     10.32 o 
  -1   1  23       24.29       24.72      3.58 o 
  -8   2  23       43.38       41.11      5.94 o 
  -6   2  23       67.33       74.39      7.63 o 
  -8   0  24      469.38      499.69     13.47 o 
  -6   0  24       64.27       49.32      5.92 o 
                                                 
