# Supplementary material for: 1-O-Benzyl-2,3-O-iso­propyl­idene-6-O-tosyl-α-l-sorbo­furan­ose
Source: Acta Crystallogr Sect E Struct Rep Online. 2013 Jun 12;69(Pt 7):o1069–70. doi: 10.1107/S1600536813015638 (PMC3772494; doi:10.1107/S1600536813015638)
Supplement: Supplementary file 3 [file e-69-o1069-Isup3.cml]

<?xml version="1.0" encoding="UTF-8"?>
<cml convention="cmlDict:cmllite" xmlns="http://www.xml-cml.org/schema" xmlns:cmlDict="http://www.xml-cml.org/dictionary/cml/" xmlns:nameDict="http://www.xml-cml.org/dictionary/cml/name/">
  <molecule id="m1">
    <name dictRef="nameDict:unknown">{(3aS,5S,6R,6aS)-3a-[(Benzyloxy)methyl]-6-hydroxy-2,2-dimethyltetrahydrofuro[2,3-d][1,3]dioxol-5-yl}methyl 4-methylbenzenesulfonate</name>
    <atomArray>
      <atom id="a1" elementType="C">
        <label value="alpha" dictRef="cmlDict:locant"/>
      </atom>
      <atom id="a2" elementType="C" hydrogenCount="0">
        <label value="1" dictRef="cmlDict:locant"/>
      </atom>
      <atom id="a3" elementType="C">
        <label value="2" dictRef="cmlDict:locant"/>
      </atom>
      <atom id="a4" elementType="C">
        <label value="3" dictRef="cmlDict:locant"/>
      </atom>
      <atom id="a5" elementType="C">
        <label value="4" dictRef="cmlDict:locant"/>
      </atom>
      <atom id="a6" elementType="C">
        <label value="5" dictRef="cmlDict:locant"/>
      </atom>
      <atom id="a7" elementType="C">
        <label value="6" dictRef="cmlDict:locant"/>
      </atom>
      <atom id="a44" elementType="H"/>
      <atom id="a45" elementType="H"/>
      <atom id="a46" elementType="H"/>
      <atom id="a47" elementType="H"/>
      <atom id="a48" elementType="H"/>
      <atom id="a49" elementType="H"/>
      <atom id="a50" elementType="H"/>
      <atom id="a8" elementType="O" hydrogenCount="0">
        <label value="O" dictRef="cmlDict:locant"/>
      </atom>
      <atom id="a9" elementType="C">
        <label value="1" dictRef="cmlDict:locant"/>
        <label value="C" dictRef="cmlDict:locant"/>
      </atom>
      <atom id="a51" elementType="H"/>
      <atom id="a52" elementType="H"/>
      <atom id="a10" elementType="O">
        <label value="O" dictRef="cmlDict:locant"/>
      </atom>
      <atom id="a53" elementType="H"/>
      <atom id="a11" elementType="C">
        <label value="1" dictRef="cmlDict:locant"/>
        <label value="C" dictRef="cmlDict:locant"/>
      </atom>
      <atom id="a54" elementType="H"/>
      <atom id="a55" elementType="H"/>
      <atom id="a56" elementType="H"/>
      <atom id="a22" elementType="C">
        <label value="1" dictRef="cmlDict:locant"/>
        <label value="C" dictRef="cmlDict:locant"/>
      </atom>
      <atom id="a57" elementType="H"/>
      <atom id="a58" elementType="H"/>
      <atom id="a23" elementType="O" hydrogenCount="0">
        <label value="1" dictRef="cmlDict:locant"/>
        <label value="O" dictRef="cmlDict:locant"/>
      </atom>
      <atom id="a24" elementType="C" hydrogenCount="0">
        <label value="2" dictRef="cmlDict:locant"/>
      </atom>
      <atom id="a25" elementType="O" hydrogenCount="0">
        <label value="3" dictRef="cmlDict:locant"/>
        <label value="O'" dictRef="cmlDict:locant"/>
      </atom>
      <atom id="a26" elementType="C" hydrogenCount="0">
        <atomParity atomRefs4="a25 a9 a30 a27">1</atomParity>
        <label value="3a" dictRef="cmlDict:locant"/>
      </atom>
      <atom id="a27" elementType="O" hydrogenCount="0">
        <label value="4" dictRef="cmlDict:locant"/>
        <label value="O''" dictRef="cmlDict:locant"/>
      </atom>
      <atom id="a28" elementType="C">
        <atomParity atomRefs4="a27 a59 a22 a29">1</atomParity>
        <label value="5" dictRef="cmlDict:locant"/>
      </atom>
      <atom id="a29" elementType="C">
        <atomParity atomRefs4="a10 a60 a28 a30">-1</atomParity>
        <label value="6" dictRef="cmlDict:locant"/>
      </atom>
      <atom id="a30" elementType="C">
        <atomParity atomRefs4="a23 a61 a29 a26">1</atomParity>
        <label value="6a" dictRef="cmlDict:locant"/>
      </atom>
      <atom id="a59" elementType="H"/>
      <atom id="a60" elementType="H"/>
      <atom id="a61" elementType="H"/>
      <atom id="a31" elementType="C">
        <label value="1" dictRef="cmlDict:locant"/>
        <label value="C" dictRef="cmlDict:locant"/>
      </atom>
      <atom id="a62" elementType="H"/>
      <atom id="a63" elementType="H"/>
      <atom id="a64" elementType="H"/>
      <atom id="a32" elementType="C" hydrogenCount="0">
        <label value="1" dictRef="cmlDict:locant"/>
      </atom>
      <atom id="a33" elementType="C">
        <label value="2" dictRef="cmlDict:locant"/>
      </atom>
      <atom id="a34" elementType="C">
        <label value="3" dictRef="cmlDict:locant"/>
      </atom>
      <atom id="a35" elementType="C" hydrogenCount="0">
        <label value="4" dictRef="cmlDict:locant"/>
      </atom>
      <atom id="a36" elementType="C">
        <label value="5" dictRef="cmlDict:locant"/>
      </atom>
      <atom id="a37" elementType="C">
        <label value="6" dictRef="cmlDict:locant"/>
      </atom>
      <atom id="a39" elementType="O" hydrogenCount="0">
        <label value="O''" dictRef="cmlDict:locant"/>
      </atom>
      <atom id="a40" elementType="O" hydrogenCount="0">
        <label value="O" dictRef="cmlDict:locant"/>
      </atom>
      <atom id="a41" elementType="S" hydrogenCount="0">
        <label value="X" dictRef="cmlDict:locant"/>
      </atom>
      <atom id="a42" elementType="O" hydrogenCount="0">
        <label value="O'" dictRef="cmlDict:locant"/>
      </atom>
      <atom id="a65" elementType="H"/>
      <atom id="a66" elementType="H"/>
      <atom id="a67" elementType="H"/>
      <atom id="a68" elementType="H"/>
      <atom id="a43" elementType="C">
        <label value="1'" dictRef="cmlDict:locant"/>
        <label value="C'" dictRef="cmlDict:locant"/>
      </atom>
      <atom id="a69" elementType="H"/>
      <atom id="a70" elementType="H"/>
      <atom id="a71" elementType="H"/>
    </atomArray>
    <bondArray>
      <bond id="a1_a2" atomRefs2="a1 a2" order="S"/>
      <bond id="a2_a3" atomRefs2="a2 a3" order="D"/>
      <bond id="a3_a4" atomRefs2="a3 a4" order="S"/>
      <bond id="a4_a5" atomRefs2="a4 a5" order="D"/>
      <bond id="a5_a6" atomRefs2="a5 a6" order="S"/>
      <bond id="a6_a7" atomRefs2="a6 a7" order="D"/>
      <bond id="a2_a7" atomRefs2="a2 a7" order="S"/>
      <bond id="a1_a44" atomRefs2="a1 a44" order="S"/>
      <bond id="a1_a45" atomRefs2="a1 a45" order="S"/>
      <bond id="a3_a46" atomRefs2="a3 a46" order="S"/>
      <bond id="a4_a47" atomRefs2="a4 a47" order="S"/>
      <bond id="a5_a48" atomRefs2="a5 a48" order="S"/>
      <bond id="a6_a49" atomRefs2="a6 a49" order="S"/>
      <bond id="a7_a50" atomRefs2="a7 a50" order="S"/>
      <bond id="a1_a8" atomRefs2="a1 a8" order="S"/>
      <bond id="a9_a51" atomRefs2="a9 a51" order="S"/>
      <bond id="a9_a52" atomRefs2="a9 a52" order="S"/>
      <bond id="a8_a9" atomRefs2="a8 a9" order="S"/>
      <bond id="a10_a53" atomRefs2="a10 a53" order="S"/>
      <bond id="a11_a54" atomRefs2="a11 a54" order="S"/>
      <bond id="a11_a55" atomRefs2="a11 a55" order="S"/>
      <bond id="a11_a56" atomRefs2="a11 a56" order="S"/>
      <bond id="a22_a57" atomRefs2="a22 a57" order="S"/>
      <bond id="a22_a58" atomRefs2="a22 a58" order="S"/>
      <bond id="a23_a24" atomRefs2="a23 a24" order="S"/>
      <bond id="a24_a25" atomRefs2="a24 a25" order="S"/>
      <bond id="a25_a26" atomRefs2="a25 a26" order="S"/>
      <bond id="a26_a30" atomRefs2="a26 a30" order="S"/>
      <bond id="a23_a30" atomRefs2="a23 a30" order="S"/>
      <bond id="a29_a28" atomRefs2="a29 a28" order="S"/>
      <bond id="a27_a28" atomRefs2="a27 a28" order="S"/>
      <bond id="a27_a26" atomRefs2="a27 a26" order="S"/>
      <bond id="a30_a29" atomRefs2="a30 a29" order="S"/>
      <bond id="a28_a59" atomRefs2="a28 a59" order="S"/>
      <bond id="a29_a60" atomRefs2="a29 a60" order="S"/>
      <bond id="a30_a61" atomRefs2="a30 a61" order="S"/>
      <bond id="a11_a24" atomRefs2="a11 a24" order="S"/>
      <bond id="a10_a29" atomRefs2="a10 a29" order="S"/>
      <bond id="a9_a26" atomRefs2="a9 a26" order="S"/>
      <bond id="a28_a22" atomRefs2="a28 a22" order="S"/>
      <bond id="a31_a62" atomRefs2="a31 a62" order="S"/>
      <bond id="a31_a63" atomRefs2="a31 a63" order="S"/>
      <bond id="a31_a64" atomRefs2="a31 a64" order="S"/>
      <bond id="a32_a33" atomRefs2="a32 a33" order="D"/>
      <bond id="a33_a34" atomRefs2="a33 a34" order="S"/>
      <bond id="a34_a35" atomRefs2="a34 a35" order="D"/>
      <bond id="a35_a36" atomRefs2="a35 a36" order="S"/>
      <bond id="a36_a37" atomRefs2="a36 a37" order="D"/>
      <bond id="a37_a32" atomRefs2="a37 a32" order="S"/>
      <bond id="a41_a42" atomRefs2="a41 a42" order="D"/>
      <bond id="a39_a41" atomRefs2="a39 a41" order="D"/>
      <bond id="a40_a41" atomRefs2="a40 a41" order="S"/>
      <bond id="a32_a41" atomRefs2="a32 a41" order="S"/>
      <bond id="a33_a65" atomRefs2="a33 a65" order="S"/>
      <bond id="a34_a66" atomRefs2="a34 a66" order="S"/>
      <bond id="a36_a67" atomRefs2="a36 a67" order="S"/>
      <bond id="a37_a68" atomRefs2="a37 a68" order="S"/>
      <bond id="a31_a35" atomRefs2="a31 a35" order="S"/>
      <bond id="a40_a22" atomRefs2="a40 a22" order="S"/>
      <bond id="a43_a69" atomRefs2="a43 a69" order="S"/>
      <bond id="a43_a70" atomRefs2="a43 a70" order="S"/>
      <bond id="a43_a71" atomRefs2="a43 a71" order="S"/>
      <bond id="a43_a24" atomRefs2="a43 a24" order="S"/>
    </bondArray>
  </molecule>
</cml>
